# Supplementary material for: Genome-wide Parallelism Underlies Rapid Freshwater Adaptation Fueled by Standing Genetic Variation in a Wild Fish
Source: Mol Biol Evol. 2025 Jul 3;42(7):msaf160. doi: 10.1093/molbev/msaf160 (PMC12279437; doi:10.1093/molbev/msaf160)
Supplement: msaf160_Supplementary_Data [file msaf160_supplementary_data.zip]

Archive with 2 entries (2 files):
- msaf160_Supplementary_File 1.pdf
- msaf160_Supplementary_File 2.xls
