# Supplementary material for: Genome-wide Parallelism Underlies Rapid Freshwater Adaptation Fueled by Standing Genetic Variation in a Wild Fish
Source: Mol Biol Evol. 2025 Jul 3;42(7):msaf160. doi: 10.1093/molbev/msaf160 (PMC12279437; doi:10.1093/molbev/msaf160)
Supplement: msaf160_Supplementary_Data [file msaf160_supplementary_data.zip › msaf160_Supplementary_File 2.xls]

## Sheet: Table Legends
Table S1	Site locations, date of collection, sample size, individual heterozygosity and coverage depth for all samples included in this study.
Table S2	The results of classification vote for nine evolutionary history scenarios and estimations for the posterior probability of the best supported scenario.
Table S3	Genome-wide Tajima's D statistics (10-kb windows, non-overlapping) for five populations.
Table S4	Numbers of outlier SNPs detected by Fisher’s exact test and pcadapt for the four anadromous-freshwater ecotype pairs.
Table S5	The observed and expected overlap of the shared outlier SNPs and their statistical significance across all combinations of the four freshwater-anadromous ecotype pairs.
Table S6	Freshwater-favored allele (FWA) frequency for the 2,980 candidate covariant SNPs in the five populations analyzed.
Table S7	Gene annotations of the 171 candidate outlier SNPs.
Table S8	Gene ontology (GO) enrichment of biological process for genes annotated from the 171 candidate outlier SNPs.
Table S9	Kyoto Encyclopedia of Genes and Genomes (KEGG) enrichment for genes annotated from the 171 candidate outlier SNPs.
Table S10	Gene annotations of the 2,980 candidate covariant SNPs.
Table S11	Gene ontology (GO) enrichment of biological process for genes annotated from the 2,980 candidate covariant SNPs.
Table S12	Kyoto Encyclopedia of Genes and Genomes (KEGG) enrichment for genes annotated from the 2,980 candidate covariant SNPs.
Table S13	Gene annotations of outlier SNPs detected by both FET and pcadapt methods in Hongze Lake verse Yangtze River Estuary pair.
Table S14	Gene annotations of outlier SNPs detected by both FET and pcadapt methods in Taihu Lake verse Yangtze River Estuary pair.
Table S15	Gene annotations of outlier SNPs detected by both FET and pcadapt methods in Chaohu Lake verse Yangtze River Estuary pair.
Table S16	Gene annotations of outlier SNPs detected by both FET and pcadapt methods in Xiangjiang River verse Yangtze River Estuary pair.
Table S17	Gene ontology (GO) enrichment of biological process for genes from Hongze Lake verse Yangtze River Estuary pair.
Table S18	Gene ontology (GO) enrichment of biological process for genes from Taihu Lake verse Yangtze River Estuary pair.
Table S19	Gene ontology (GO) enrichment of biological process for genes from Chaohu Lake verse Yangtze River Estuary pair.
Table S20	Gene ontology (GO) enrichment of biological process for genes from Xiangjiang River verse Yangtze River Estuary pair.
Table S21	Kyoto Encyclopedia of Genes and Genomes (KEGG) enrichment for genes from Hongze Lake verse Yangtze River Estuary pair.
Table S22	Kyoto Encyclopedia of Genes and Genomes (KEGG) enrichment for genes from Taihu Lake verse Yangtze River Estuary pair.
Table S23	Kyoto Encyclopedia of Genes and Genomes (KEGG) enrichment for genes from Chaohu Lake verse Yangtze River Estuary pair.
Table S24	Kyoto Encyclopedia of Genes and Genomes (KEGG) enrichment for genes from Xiangjiang River verse Yangtze River Estuary pair.

## Sheet: Table S1
Table S1 Site locations, date of collection, sample size, individual heterozygosity and coverage depth for all samples included in this study.
ID	Location	Abbreviation	Ecotype	Longitude	Latitude	Sample date	Heterozygosity	Depth
YRE01	Yangtze River Estuary	YRE	anadromous	121.32°E	31.66°N	2023.04	0.00308799	25.6×
YRE02	Yangtze River Estuary	YRE	anadromous	121.32°E	31.66°N	2023.04	0.0031427	25.7×
YRE03	Yangtze River Estuary	YRE	anadromous	121.32°E	31.66°N	2023.04	0.00333282	44.3×
YRE04	Yangtze River Estuary	YRE	anadromous	121.32°E	31.66°N	2023.04	0.00324999	40.0×
YRE05	Yangtze River Estuary	YRE	anadromous	121.32°E	31.66°N	2023.04	0.00317125	35.4×
YRE06	Yangtze River Estuary	YRE	anadromous	121.32°E	31.66°N	2023.04	0.00328622	46.7×
YRE07	Yangtze River Estuary	YRE	anadromous	121.32°E	31.66°N	2023.04	0.00312208	31.1×
YRE08	Yangtze River Estuary	YRE	anadromous	121.32°E	31.66°N	2023.04	0.00302785	25.6×
YRE09	Yangtze River Estuary	YRE	anadromous	121.32°E	31.66°N	2023.04	0.00307478	26.7×
YRE10	Yangtze River Estuary	YRE	anadromous	121.32°E	31.66°N	2023.04	0.00310397	25.0×
YRE11	Yangtze River Estuary	YRE	anadromous	121.32°E	31.66°N	2023.04	0.00316609	33.1×
YRE12	Yangtze River Estuary	YRE	anadromous	121.32°E	31.66°N	2023.04	0.00315137	34.0×
YRE13	Yangtze River Estuary	YRE	anadromous	121.32°E	31.66°N	2023.04	0.00315678	31.7×
YRE14	Yangtze River Estuary	YRE	anadromous	121.32°E	31.66°N	2023.04	0.00315466	34.9×
YRE15	Yangtze River Estuary	YRE	anadromous	121.32°E	31.66°N	2023.04	0.00322134	35.2×
YRE16	Yangtze River Estuary	YRE	anadromous	121.32°E	31.66°N	2023.04	0.00312391	28.2×
YRE17	Yangtze River Estuary	YRE	anadromous	121.32°E	31.66°N	2023.04	0.00329136	42.7×
YRE18	Yangtze River Estuary	YRE	anadromous	121.32°E	31.66°N	2023.04	0.0032795	36.9×
YRE19	Yangtze River Estuary	YRE	anadromous	121.32°E	31.66°N	2023.04	0.00325575	43.7×
YRE20	Yangtze River Estuary	YRE	anadromous	121.32°E	31.66°N	2023.04	0.00323481	39.0×
HZ101	Hongze Lake	HZ	freshwater-resident	118.82°E	33.28°N	2018.09	0.00278715	34.3×
HZ102	Hongze Lake	HZ	freshwater-resident	118.82°E	33.28°N	2018.09	0.00293484	31.8×
HZ103	Hongze Lake	HZ	freshwater-resident	118.82°E	33.28°N	2018.09	0.0027916	29.8×
HZ104	Hongze Lake	HZ	freshwater-resident	118.82°E	33.28°N	2018.09	0.00280935	33.9×
HZ105	Hongze Lake	HZ	freshwater-resident	118.82°E	33.28°N	2018.09	0.00286902	35.0×
HZ106	Hongze Lake	HZ	freshwater-resident	118.82°E	33.28°N	2018.09	0.00280892	32.6×
HZ107	Hongze Lake	HZ	freshwater-resident	118.82°E	33.28°N	2018.09	0.00280545	37.0×
HZ108	Hongze Lake	HZ	freshwater-resident	118.82°E	33.28°N	2018.09	0.00269887	36.8×
HZ109	Hongze Lake	HZ	freshwater-resident	118.82°E	33.28°N	2018.09	0.00278643	20.2×
HZ110	Hongze Lake	HZ	freshwater-resident	118.82°E	33.28°N	2018.09	0.00288408	36.6×
HZ111	Hongze Lake	HZ	freshwater-resident	118.82°E	33.28°N	2018.09	0.00281174	32.5×
HZ112	Hongze Lake	HZ	freshwater-resident	118.82°E	33.28°N	2018.09	0.00282355	32.2×
HZ113	Hongze Lake	HZ	freshwater-resident	118.82°E	33.28°N	2018.09	0.00292419	20.4×
HZ114	Hongze Lake	HZ	freshwater-resident	118.82°E	33.28°N	2018.09	0.00276963	26.4×
HZ115	Hongze Lake	HZ	freshwater-resident	118.82°E	33.28°N	2018.09	0.00294101	36.9×
HZ116	Hongze Lake	HZ	freshwater-resident	118.82°E	33.28°N	2018.09	0.00273546	29.1×
HZ117	Hongze Lake	HZ	freshwater-resident	118.82°E	33.28°N	2018.09	0.00290003	29.9×
HZ118	Hongze Lake	HZ	freshwater-resident	118.82°E	33.28°N	2018.09	0.00278596	34.4×
HZ119	Hongze Lake	HZ	freshwater-resident	118.82°E	33.28°N	2018.09	0.00291868	41.2×
HZ120	Hongze Lake	HZ	freshwater-resident	118.82°E	33.28°N	2018.09	0.00272854	29.1×
HZ121	Hongze Lake	HZ	freshwater-resident	118.82°E	33.28°N	2018.09	0.00285875	33.1×
HZ122	Hongze Lake	HZ	freshwater-resident	118.82°E	33.28°N	2018.09	0.00279021	35.7×
HZ123	Hongze Lake	HZ	freshwater-resident	118.82°E	33.28°N	2018.09	0.0028323	32.5×
HZ124	Hongze Lake	HZ	freshwater-resident	118.82°E	33.28°N	2018.09	0.0028281	32.2×
HZ133	Hongze Lake	HZ	freshwater-resident	118.82°E	33.28°N	2018.09	0.00286886	20.8×
HZ201	Hongze Lake	HZ	freshwater-resident	118.82°E	33.28°N	2022.01	0.00286997	25.6×
HZ202	Hongze Lake	HZ	freshwater-resident	118.82°E	33.28°N	2022.01	0.0029995	35.4×
HZ203	Hongze Lake	HZ	freshwater-resident	118.82°E	33.28°N	2022.01	0.00260332	32.8×
HZ204	Hongze Lake	HZ	freshwater-resident	118.82°E	33.28°N	2022.01	0.00283817	32.9×
HZ205	Hongze Lake	HZ	freshwater-resident	118.82°E	33.28°N	2022.01	0.00300748	38.5×
HZ206	Hongze Lake	HZ	freshwater-resident	118.82°E	33.28°N	2022.01	0.00296427	33.9×
HZ207	Hongze Lake	HZ	freshwater-resident	118.82°E	33.28°N	2022.01	0.00303653	34.3×
HZ208	Hongze Lake	HZ	freshwater-resident	118.82°E	33.28°N	2022.01	0.00287412	32.2×
HZ209	Hongze Lake	HZ	freshwater-resident	118.82°E	33.28°N	2022.01	0.00277503	28.9×
HZ210	Hongze Lake	HZ	freshwater-resident	118.82°E	33.28°N	2022.01	0.00295691	30.1×
HZ211	Hongze Lake	HZ	freshwater-resident	118.82°E	33.28°N	2022.01	0.00299764	30.9×
HZ213	Hongze Lake	HZ	freshwater-resident	118.82°E	33.28°N	2022.01	0.00298811	25.1×
HZ214	Hongze Lake	HZ	freshwater-resident	118.82°E	33.28°N	2022.01	0.00296463	34.0×
HZ215	Hongze Lake	HZ	freshwater-resident	118.82°E	33.28°N	2022.01	0.00308325	37.3×
HZ216	Hongze Lake	HZ	freshwater-resident	118.82°E	33.28°N	2022.01	0.0029227	31.6×
HZ217	Hongze Lake	HZ	freshwater-resident	118.82°E	33.28°N	2022.01	0.00313483	35.8×
HZ218	Hongze Lake	HZ	freshwater-resident	118.82°E	33.28°N	2022.01	0.00298174	34.6×
HZ219	Hongze Lake	HZ	freshwater-resident	118.82°E	33.28°N	2022.01	0.00307976	33.8×
HZ220	Hongze Lake	HZ	freshwater-resident	118.82°E	33.28°N	2022.01	0.00289668	31.2×
HZ221	Hongze Lake	HZ	freshwater-resident	118.82°E	33.28°N	2022.01	0.00305319	37.5×
HZ222	Hongze Lake	HZ	freshwater-resident	118.82°E	33.28°N	2022.01	0.00297662	33.1×
TH101	Taihu Lake	TH	freshwater-resident	120.32°E	31.27°N	2018.09	0.00319967	24.9×
TH102	Taihu Lake	TH	freshwater-resident	120.32°E	31.27°N	2018.09	0.00317867	36.5×
TH103	Taihu Lake	TH	freshwater-resident	120.32°E	31.27°N	2018.09	0.00313262	34.5×
TH104	Taihu Lake	TH	freshwater-resident	120.32°E	31.27°N	2018.09	0.00316779	36.4×
TH105	Taihu Lake	TH	freshwater-resident	120.32°E	31.27°N	2018.09	0.0031695	41.8×
TH106	Taihu Lake	TH	freshwater-resident	120.32°E	31.27°N	2018.09	0.00305491	32.9×
TH107	Taihu Lake	TH	freshwater-resident	120.32°E	31.27°N	2018.09	0.00323081	34.9×
TH108	Taihu Lake	TH	freshwater-resident	120.32°E	31.27°N	2018.09	0.00310407	23.5×
TH109	Taihu Lake	TH	freshwater-resident	120.32°E	31.27°N	2018.09	0.00315908	33.9×
TH110	Taihu Lake	TH	freshwater-resident	120.32°E	31.27°N	2018.09	0.00304301	31.1×
TH111	Taihu Lake	TH	freshwater-resident	120.32°E	31.27°N	2018.09	0.00313881	26.1×
TH112	Taihu Lake	TH	freshwater-resident	120.32°E	31.27°N	2018.09	0.00299626	31.8×
TH113	Taihu Lake	TH	freshwater-resident	120.32°E	31.27°N	2018.09	0.00298602	31.6×
TH114	Taihu Lake	TH	freshwater-resident	120.32°E	31.27°N	2018.09	0.00308794	37.1×
TH115	Taihu Lake	TH	freshwater-resident	120.32°E	31.27°N	2018.09	0.00298774	27.9×
TH116	Taihu Lake	TH	freshwater-resident	120.32°E	31.27°N	2018.09	0.00324949	37.0×
TH117	Taihu Lake	TH	freshwater-resident	120.32°E	31.27°N	2018.09	0.00303974	33.5×
TH118	Taihu Lake	TH	freshwater-resident	120.32°E	31.27°N	2018.09	0.00300495	32.1×
TH119	Taihu Lake	TH	freshwater-resident	120.32°E	31.27°N	2018.09	0.00292484	25.2×
TH120	Taihu Lake	TH	freshwater-resident	120.32°E	31.27°N	2018.09	0.00299847	29.3×
TH121	Taihu Lake	TH	freshwater-resident	120.32°E	31.27°N	2018.09	0.00296103	23.9×
TH122	Taihu Lake	TH	freshwater-resident	120.32°E	31.27°N	2018.09	0.003007	27.9×
TH124	Taihu Lake	TH	freshwater-resident	120.32°E	31.27°N	2018.09	0.00307053	35.1×
TH131	Taihu Lake	TH	freshwater-resident	120.32°E	31.27°N	2018.09	0.00296931	25.2×
TH201	Taihu Lake	TH	freshwater-resident	120.32°E	31.27°N	2022.12	0.00301262	20.3×
TH202	Taihu Lake	TH	freshwater-resident	120.32°E	31.27°N	2022.12	0.00305274	22.2×
TH203	Taihu Lake	TH	freshwater-resident	120.32°E	31.27°N	2022.12	0.00297781	19.2×
TH204	Taihu Lake	TH	freshwater-resident	120.32°E	31.27°N	2022.12	0.0030114	21.2×
TH205	Taihu Lake	TH	freshwater-resident	120.32°E	31.27°N	2022.12	0.00301815	21.3×
TH206	Taihu Lake	TH	freshwater-resident	120.32°E	31.27°N	2022.12	0.00304248	22.4×
TH207	Taihu Lake	TH	freshwater-resident	120.32°E	31.27°N	2022.12	0.00301919	21.8×
TH208	Taihu Lake	TH	freshwater-resident	120.32°E	31.27°N	2022.12	0.00307285	24.0×
TH209	Taihu Lake	TH	freshwater-resident	120.32°E	31.27°N	2022.12	0.00310238	23.9×
TH210	Taihu Lake	TH	freshwater-resident	120.32°E	31.27°N	2022.12	0.0030501	24.3×
TH211	Taihu Lake	TH	freshwater-resident	120.32°E	31.27°N	2022.12	0.00306092	24.1×
TH212	Taihu Lake	TH	freshwater-resident	120.32°E	31.27°N	2022.12	0.00301367	21.9×
TH213	Taihu Lake	TH	freshwater-resident	120.32°E	31.27°N	2022.12	0.00304764	23.7×
TH214	Taihu Lake	TH	freshwater-resident	120.32°E	31.27°N	2022.12	0.00302629	22.1×
TH215	Taihu Lake	TH	freshwater-resident	120.32°E	31.27°N	2022.12	0.00299068	22.3×
TH216	Taihu Lake	TH	freshwater-resident	120.32°E	31.27°N	2022.12	0.00302153	20.6×
TH217	Taihu Lake	TH	freshwater-resident	120.32°E	31.27°N	2022.12	0.00303833	22.7×
TH218	Taihu Lake	TH	freshwater-resident	120.32°E	31.27°N	2022.12	0.00306978	24.4×
TH219	Taihu Lake	TH	freshwater-resident	120.32°E	31.27°N	2022.12	0.00302572	23.0×
TH220	Taihu Lake	TH	freshwater-resident	120.32°E	31.27°N	2022.12	0.00301231	21.7×
TH221	Taihu Lake	TH	freshwater-resident	120.32°E	31.27°N	2022.12	0.00307532	24.5×
TH222	Taihu Lake	TH	freshwater-resident	120.32°E	31.27°N	2022.12	0.00304724	23.4×
TH223	Taihu Lake	TH	freshwater-resident	120.32°E	31.27°N	2022.12	0.00301	21.8×
TH224	Taihu Lake	TH	freshwater-resident	120.32°E	31.27°N	2022.12	0.00305562	24.2×
CH01	Chaohu Lake	CH	freshwater-resident	117.80°E	31.62°N	2018.09	0.00268436	30.2×
CH02	Chaohu Lake	CH	freshwater-resident	117.80°E	31.62°N	2018.09	0.00282877	23.1×
CH03	Chaohu Lake	CH	freshwater-resident	117.80°E	31.62°N	2018.09	0.00287059	34.3×
CH04	Chaohu Lake	CH	freshwater-resident	117.80°E	31.62°N	2018.09	0.00278877	20.4×
CH05	Chaohu Lake	CH	freshwater-resident	117.80°E	31.62°N	2018.09	0.00285389	35.6×
CH06	Chaohu Lake	CH	freshwater-resident	117.80°E	31.62°N	2018.09	0.00281232	35.1×
CH07	Chaohu Lake	CH	freshwater-resident	117.80°E	31.62°N	2018.09	0.00281145	33.3×
CH08	Chaohu Lake	CH	freshwater-resident	117.80°E	31.62°N	2018.09	0.00276494	31.0×
CH10	Chaohu Lake	CH	freshwater-resident	117.80°E	31.62°N	2018.09	0.00286991	38.4×
CH11	Chaohu Lake	CH	freshwater-resident	117.80°E	31.62°N	2018.09	0.00279927	31.1×
CH12	Chaohu Lake	CH	freshwater-resident	117.80°E	31.62°N	2018.09	0.00290355	34.2×
CH13	Chaohu Lake	CH	freshwater-resident	117.80°E	31.62°N	2018.09	0.00283309	21.8×
CH14	Chaohu Lake	CH	freshwater-resident	117.80°E	31.62°N	2018.09	0.00289594	36.9×
CH15	Chaohu Lake	CH	freshwater-resident	117.80°E	31.62°N	2018.09	0.00285418	35.7×
CH16	Chaohu Lake	CH	freshwater-resident	117.80°E	31.62°N	2018.09	0.00276691	26.3×
CH17	Chaohu Lake	CH	freshwater-resident	117.80°E	31.62°N	2018.09	0.00270927	30.8×
CH18	Chaohu Lake	CH	freshwater-resident	117.80°E	31.62°N	2018.09	0.00288797	38.3×
CH19	Chaohu Lake	CH	freshwater-resident	117.80°E	31.62°N	2018.09	0.00280582	33.5×
CH20	Chaohu Lake	CH	freshwater-resident	117.80°E	31.62°N	2018.09	0.00285399	23.4×
CH21	Chaohu Lake	CH	freshwater-resident	117.80°E	31.62°N	2018.09	0.00285041	32.9×
CH22	Chaohu Lake	CH	freshwater-resident	117.80°E	31.62°N	2018.09	0.00278882	22.9×
CH23	Chaohu Lake	CH	freshwater-resident	117.80°E	31.62°N	2018.09	0.00283201	22.5×
CH24	Chaohu Lake	CH	freshwater-resident	117.80°E	31.62°N	2018.09	0.00283057	22.6×
CH31	Chaohu Lake	CH	freshwater-resident	117.80°E	31.62°N	2018.09	0.00278444	32.8×
CS01	Xiangjiang River	XJ	freshwater-resident	112.25°E	28.50°N	2022.05	0.00269604	20.8×
CS02	Xiangjiang River	XJ	freshwater-resident	112.25°E	28.50°N	2022.05	0.00293749	21.1×
CS04	Xiangjiang River	XJ	freshwater-resident	112.25°E	28.50°N	2022.05	0.00300543	25.6×
CS05	Xiangjiang River	XJ	freshwater-resident	112.25°E	28.50°N	2022.05	0.00269106	20.1×
CS06	Xiangjiang River	XJ	freshwater-resident	112.25°E	28.50°N	2022.05	0.00309233	37.5×
CS07	Xiangjiang River	XJ	freshwater-resident	112.25°E	28.50°N	2022.05	0.00279681	22.9×
CS08	Xiangjiang River	XJ	freshwater-resident	112.25°E	28.50°N	2022.05	0.00306711	24.6×
CS09	Xiangjiang River	XJ	freshwater-resident	112.25°E	28.50°N	2022.05	0.00301696	25.0×
CS10	Xiangjiang River	XJ	freshwater-resident	112.25°E	28.50°N	2022.05	0.00306282	25.6×
CS11	Xiangjiang River	XJ	freshwater-resident	112.25°E	28.50°N	2022.05	0.00309805	25.3×
CS12	Xiangjiang River	XJ	freshwater-resident	112.25°E	28.50°N	2022.05	0.00289977	20.5×
CS13	Xiangjiang River	XJ	freshwater-resident	112.25°E	28.50°N	2022.05	0.002661	19.0×
CS14	Xiangjiang River	XJ	freshwater-resident	112.25°E	28.50°N	2022.05	0.00288714	21.2×
CS16	Xiangjiang River	XJ	freshwater-resident	112.25°E	28.50°N	2022.05	0.00279292	21.2×
CS17	Xiangjiang River	XJ	freshwater-resident	112.25°E	28.50°N	2022.05	0.00298864	22.2×
CS18	Xiangjiang River	XJ	freshwater-resident	112.25°E	28.50°N	2022.05	0.00294415	20.5×
CS19	Xiangjiang River	XJ	freshwater-resident	112.25°E	28.50°N	2022.05	0.0029906	21.8×
CS20	Xiangjiang River	XJ	freshwater-resident	112.25°E	28.50°N	2022.05	0.00299323	22.5×
CS21	Xiangjiang River	XJ	freshwater-resident	112.25°E	28.50°N	2022.05	0.00288918	19.9×
CS22	Xiangjiang River	XJ	freshwater-resident	112.25°E	28.50°N	2022.05	0.00288406	23.2×
CS23	Xiangjiang River	XJ	freshwater-resident	112.25°E	28.50°N	2022.05	0.0028909	22.6×
CS24	Xiangjiang River	XJ	freshwater-resident	112.25°E	28.50°N	2022.05	0.0029773	23.5×
CS25	Xiangjiang River	XJ	freshwater-resident	112.25°E	28.50°N	2022.05	0.00288438	19.7×

## Sheet: Table S2
Table S2 The results of classification vote for nine evolutionary history scenarios and estimations for the posterior probability of the best supported scenario.
votes model 1	votes model 2	votes model 3	votes model 4	votes model 5	votes model 6	votes model 7	votes model 8	votes model 9	selected model	posterior probability
151	48	215	133	230	28	53	105	37	5	0.509

## Sheet: Table S3
Table S3 Genome-wide Tajima's D statistics (10-kb windows, non-overlapping) for five populations.
CHROM	BIN_START	N_SNPs	YRE_Tajima' D value	HZ_Tajima' D value	TH_Tajima' D value	CH_Tajima' D value	XJ_Tajima' D value
chr01	0	850	-1.28227	-1.22358	-1.82439	-1.23267	-1.42203
chr01	100000	1031	-1.05599	-0.910365	-1.65335	-1.14464	-1.07647
chr01	200000	665	-1.01424	-0.664176	-1.53027	-1.29618	-1.09654
chr01	300000	813	-0.918364	-0.760222	-1.56078	-1.16169	-1.10684
chr01	400000	1028	-0.42877	-0.319873	-1.13823	-0.537221	-0.453357
chr01	500000	1058	-0.4915	-0.498526	-0.942031	-0.577856	-0.519033
chr01	600000	1140	-0.472249	-0.156936	-0.935333	-0.230962	-0.583616
chr01	700000	1002	-0.532918	-0.380036	-1.03371	-0.521284	-0.522848
chr01	800000	1071	-0.302619	-0.413058	-0.998396	-0.261255	-0.620369
chr01	900000	665	-0.351086	-0.252017	-1.05195	-0.395735	-0.438439
chr01	1000000	627	-0.465476	-0.622024	-0.939831	-0.467059	-0.391243
chr01	1100000	553	-0.733025	-0.799516	-1.34771	-0.992771	-0.995937
chr01	1200000	757	-0.0840017	-0.200097	-0.964567	-0.148313	-0.583719
chr01	1300000	1044	-0.676366	-0.521818	-1.2099	-0.744948	-0.959596
chr01	1400000	1120	-0.818934	-0.726343	-1.2164	-0.766089	-0.835507
chr01	1500000	758	-0.606534	-0.636911	-1.18065	-0.573384	-0.80567
chr01	1600000	880	-0.743232	-0.614953	-1.3203	-0.709248	-0.90861
chr01	1700000	831	-0.682811	-0.630073	-1.10428	-0.477055	-0.596749
chr01	1800000	893	-0.478291	-0.658975	-1.25872	-0.481029	-0.944574
chr01	1900000	1127	-0.894051	-0.958701	-1.49678	-0.840579	-1.02767
chr01	2000000	1020	-0.488433	-0.152849	-1.17812	-0.370499	-0.543645
chr01	2100000	646	-1.02283	-0.83121	-1.57015	-1.05142	-1.03276
chr01	2200000	854	-0.790417	-0.738048	-1.35827	-0.647287	-0.739477
chr01	2300000	1054	-0.595506	-0.534088	-1.05736	-0.669881	-0.542186
chr01	2400000	908	-0.691966	-0.667017	-1.29571	-0.774473	-0.720224
chr01	2500000	1085	-0.611691	-0.782955	-1.29097	-0.427606	-0.611215
chr01	2600000	1152	-0.52314	-0.465692	-1.16641	-0.382691	-0.78018
chr01	2700000	1253	-0.702338	-0.226222	-1.53701	-1.08	-0.845149
chr01	2800000	1277	-0.712352	-0.328986	-1.3093	-1.01414	-0.65565
chr01	2900000	1175	-0.718101	-0.520759	-1.34865	-0.848133	-0.753276
chr01	3000000	786	-0.397473	-0.46649	-1.21683	-0.185922	-0.505189
chr01	3100000	1187	-0.544864	-0.0757616	-0.934421	-0.135962	-0.265699
chr01	3200000	774	-0.624519	-0.46012	-1.2765	-0.622549	-0.687032
chr01	3300000	930	-0.836444	-0.583581	-1.44917	-0.762445	-0.982236
chr01	3400000	1012	-0.713168	-0.728891	-1.37714	-0.721861	-0.647236
chr01	3500000	1026	-0.398415	-0.542309	-1.07284	-0.462409	-0.543787
chr01	3600000	1247	-0.863918	-0.81867	-1.42131	-0.851339	-0.958037
chr01	3700000	1460	-0.620513	-0.879101	-1.06511	-0.686966	-0.75271
chr01	3800000	914	-0.764099	-0.478025	-1.14217	-0.321587	-0.857954
chr01	3900000	1162	-0.557566	-0.574999	-1.20682	-0.329857	-0.469571
chr01	4000000	1017	-0.943501	-0.901699	-1.50466	-0.616359	-0.895915
chr01	4100000	1054	-0.6948	-0.589571	-1.27073	-0.441856	-0.655847
chr01	4200000	895	-0.25285	-0.178402	-0.936042	0.190792	-0.435302
chr01	4300000	932	-0.765893	-0.622389	-1.24369	0.0987827	-1.01293
chr01	4400000	1010	-0.800732	-0.746498	-1.31945	-0.549369	-0.891207
chr01	4500000	1200	-0.62401	-0.596903	-1.18069	-0.688695	-0.681291
chr01	4600000	977	-0.348535	-0.476657	-1.1103	-0.347809	-0.414105
chr01	4700000	1070	-0.513354	-0.34816	-0.86328	-0.431939	-0.408338
chr01	4800000	1071	-0.70225	-0.448736	-1.26403	-0.582728	-0.689808
chr01	4900000	1029	-0.772724	-0.572315	-1.19535	-0.473366	-0.493823
chr01	5000000	1002	-0.759813	-0.53981	-1.27237	-0.889067	-0.717698
chr01	5100000	939	-0.850411	-0.663863	-1.19653	-0.528109	-0.635303
chr01	5200000	947	-0.902042	-0.806441	-1.36697	-0.749829	-0.791572
chr01	5300000	1000	-0.628697	-0.714831	-1.3818	-0.839798	-0.811332
chr01	5400000	1290	-0.879474	-0.847957	-1.2661	-0.868046	-0.853332
chr01	5500000	1349	-0.870958	-0.449064	-1.3424	-1.02511	-0.758242
chr01	5600000	1010	-0.738408	-0.838402	-1.52402	-1.03741	-0.925787
chr01	5700000	854	-0.618826	-0.891337	-1.59061	-0.874317	-0.81727
chr01	5800000	650	-1.09602	-1.21054	-1.78993	-1.14019	-1.05291
chr01	5900000	573	-0.989878	-1.06723	-1.59086	-0.839884	-1.04923
chr01	6000000	554	-0.781187	-1.10313	-2.05231	-0.977132	-1.67978
chr01	6100000	581	-1.24714	-1.36479	-2.212	-1.28195	-1.64141
chr01	6200000	532	-1.18297	-1.4283	-2.22612	-1.24598	-1.75273
chr01	6300000	593	-1.06955	-1.3088	-2.19507	-1.08824	-1.51434
chr01	6400000	568	-1.33307	-1.42168	-1.95406	-1.47196	-1.27024
chr01	6500000	733	-0.748831	-1.10238	-1.70725	-1.09746	-1.14683
chr01	6600000	842	-0.340173	-0.448239	-1.01284	-0.555188	-0.478647
chr01	6700000	1384	-0.871394	-0.523396	-1.64495	-0.967367	-1.06461
chr01	6800000	1256	-0.317009	-0.370437	-1.14951	-0.720917	-0.551584
chr01	6900000	1039	-0.925935	-0.829756	-1.53264	-1.17904	-0.987211
chr01	7000000	768	-0.614492	-0.503117	-1.16599	-0.599123	-0.663765
chr01	7100000	750	-0.80971	-1.15338	-1.44824	-1.01512	-0.963766
chr01	7200000	1026	-0.721976	-0.929802	-1.38966	-0.792183	-0.819817
chr01	7300000	792	-0.762164	-0.941083	-1.37119	-0.846126	-0.706736
chr01	7400000	612	-0.720799	-0.781074	-1.39387	-0.460882	-0.77637
chr01	7500000	1366	-0.579943	-0.507853	-1.29917	-0.264588	-0.732634
chr01	7600000	1260	-0.473955	-0.707616	-1.32806	-0.578881	-0.811421
chr01	7700000	963	-0.658916	-0.685912	-1.31749	-0.76187	-0.76865
chr01	7800000	874	-0.798474	-0.768619	-1.17849	-0.602306	-0.801454
chr01	7900000	863	-0.796461	-0.915985	-1.33195	-0.812608	-1.07425
chr01	8000000	964	-0.611298	-0.411995	-1.37959	-0.556872	-1.04591
chr01	8100000	1275	-1.04334	-0.616504	-1.37094	-0.47091	-1.07382
chr01	8200000	1038	-1.02784	-0.827187	-1.55257	-0.462875	-1.07183
chr01	8300000	1100	-0.925171	-0.560238	-1.31366	-0.410528	-0.805559
chr01	8400000	1145	-0.790635	-0.667415	-1.41701	-0.320539	-0.860152
chr01	8500000	1179	-0.736012	-0.588488	-1.38546	-0.538791	-0.512048
chr01	8600000	1328	-0.869776	-0.774623	-1.42219	-0.708956	-0.794345
chr01	8700000	1098	-0.622927	-0.604814	-1.30094	-0.240996	-0.595027
chr01	8800000	1135	-0.664959	-0.72053	-1.2977	-0.297778	-0.890611
chr01	8900000	999	-0.898242	-0.766047	-1.38599	-0.275155	-0.9277
chr01	9000000	939	-0.970391	-0.965595	-1.67098	-0.610529	-1.0783
chr01	9100000	1142	-0.781972	-0.825824	-1.52506	-0.34929	-0.664624
chr01	9200000	1121	-0.893346	-0.882897	-1.51115	-0.608253	-1.01036
chr01	9300000	1202	-0.654686	-0.811861	-1.47359	-0.579692	-0.933925
chr01	9400000	1181	-0.652121	-0.777774	-1.36659	-0.688061	-0.849859
chr01	9500000	1011	-1.03629	-0.850609	-1.69591	-1.07959	-1.34104
chr01	9600000	1079	-0.708425	-0.803693	-1.34955	-0.77942	-0.996848
chr01	9700000	1051	-0.67966	-0.588226	-1.43094	-0.639903	-0.859419
chr01	9800000	888	-0.430254	-0.550335	-1.2194	-0.353002	-0.565959
chr01	9900000	904	-0.510811	-0.685633	-1.56807	-0.532278	-0.849816
chr01	10000000	886	-0.733477	-0.842928	-1.6186	-1.05493	-1.10075
chr01	10100000	1165	-1.04093	-0.989913	-1.73047	-0.947089	-1.14257
chr01	10200000	1421	-1.02166	-0.875592	-1.55989	-0.715941	-1.1268
chr01	10300000	1314	-1.08806	-0.94925	-1.58809	-0.298914	-0.994866
chr01	10400000	1148	-1.35213	-1.25139	-1.77749	-0.818376	-1.10277
chr01	10500000	1339	-0.997828	-0.731078	-1.49139	-0.680461	-0.843556
chr01	10600000	922	-0.89461	-0.44597	-1.59226	-0.73496	-1.04399
chr01	10700000	773	-1.04041	-0.998869	-1.5523	-0.60478	-1.04669
chr01	10800000	706	-1.34623	-1.37582	-1.97921	-1.13376	-1.54547
chr01	10900000	656	-1.11975	-0.825054	-1.51292	-0.665397	-1.205
chr01	11000000	828	-1.00763	-1.11487	-1.59911	-1.06528	-0.973917
chr01	11100000	852	-1.35045	-1.13835	-1.72063	-1.26093	-1.13273
chr01	11200000	931	-1.05074	-0.900807	-1.73254	-0.773086	-1.11577
chr01	11300000	1027	-0.555186	-0.531418	-1.31363	-0.66771	-0.809731
chr01	11400000	1141	-0.810643	-0.772717	-1.41577	-0.749346	-0.880753
chr01	11500000	808	-0.800807	-0.832087	-1.66611	-1.19354	-0.999295
chr01	11600000	512	0.341235	-0.0235045	-0.614335	-1.2652	0.366774
chr01	11700000	835	-0.542591	-0.257029	-1.15662	-1.13343	-0.609316
chr01	11800000	1270	-0.346173	-0.457892	-1.04991	-0.299299	-0.687005
chr01	11900000	927	-0.941057	-0.890994	-1.60774	-0.890473	-0.968516
chr01	12000000	893	-0.877183	-0.793986	-1.57723	-0.771689	-0.843884
chr01	12100000	953	-0.802831	-0.617272	-1.46084	-1.03632	-0.983706
chr01	12200000	801	-0.940866	-0.815471	-1.67027	-1.11636	-1.19443
chr01	12300000	671	-0.853715	-0.832857	-1.46575	-0.924872	-0.964913
chr01	12400000	598	-0.924989	-0.800766	-1.62533	-0.991292	-1.13873
chr01	12500000	517	-0.952569	-0.621106	-1.57414	-0.851129	-0.921357
chr01	12600000	879	-0.700033	-0.561912	-1.48698	-0.634373	-0.850559
chr01	12700000	972	-0.580953	-0.406232	-0.939463	-0.521012	-0.520099
chr01	12800000	701	-1.01936	-1.07616	-1.75974	-1.03766	-1.04776
chr01	12900000	606	-0.886605	-1.29645	-1.87987	-0.971523	-1.31951
chr01	13000000	1046	-0.704965	-0.513859	-1.39232	-0.701807	-0.777194
chr01	13100000	942	-1.01452	-1.13006	-1.74973	-0.691696	-1.30292
chr01	13200000	978	-0.844245	-0.8506	-1.59938	-0.906513	-1.14363
chr01	13300000	828	-1.05248	-0.800012	-1.68404	-1.0289	-1.1097
chr01	13400000	686	-1.25805	-1.17934	-1.85421	-1.24523	-1.41463
chr01	13500000	844	-0.928633	-0.620746	-1.6488	-0.854646	-1.15635
chr01	13600000	880	-1.29868	-1.37745	-1.73891	-1.17714	-1.34186
chr01	13700000	1121	-0.996238	-0.808403	-1.50174	-0.625931	-0.826286
chr01	13800000	1143	-0.596274	-0.618601	-1.40767	-0.753033	-0.584284
chr01	13900000	1250	-0.603802	-0.674764	-1.30155	-0.454685	-0.334186
chr01	14000000	894	-0.748117	-0.773274	-1.45492	-0.746595	-0.743569
chr01	14100000	831	-0.971032	-1.01009	-1.61344	-1.11737	-0.91072
chr01	14200000	962	-0.632936	-0.623691	-1.39495	-0.979235	-0.702008
chr01	14300000	836	-1.04354	-0.87451	-1.44869	-0.405098	-1.01244
chr01	14400000	820	-1.06203	-0.892809	-1.65367	-0.768598	-0.957695
chr01	14500000	853	-1.07099	-1.23377	-1.6518	-0.886891	-1.11892
chr01	14600000	736	-1.18362	-1.04934	-1.78324	-0.806575	-1.05329
chr01	14700000	997	-1.15291	-1.02985	-1.44151	-0.772984	-0.986583
chr01	14800000	1064	-0.890478	-0.75417	-1.32143	-0.473214	-0.658565
chr01	14900000	902	-0.710035	-0.698781	-1.50539	-0.534884	-0.762646
chr01	15000000	723	-0.614362	-0.693611	-1.29187	-0.594736	-0.661813
chr01	15100000	781	-0.893281	-0.975136	-1.38493	-0.610189	-0.558066
chr01	15200000	845	-0.695476	-0.608267	-1.46843	-0.76871	-0.948564
chr01	15300000	826	-0.242614	-0.328393	-0.919021	-0.0209741	-0.276845
chr01	15400000	709	-0.184753	-0.0925771	-1.03164	-0.0521571	0.013116
chr01	15500000	764	-0.87672	-0.590345	-1.1891	-0.527936	0.0127691
chr01	15600000	855	-0.939924	-0.852785	-1.2822	-0.638785	-0.460728
chr01	15700000	912	-1.17606	-1.04924	-1.38427	-0.631912	-0.941361
chr01	15800000	943	-0.430103	-0.540886	-0.873531	-0.389652	-0.545998
chr01	15900000	1129	-0.567468	-0.471018	-1.15801	-0.40688	-0.526741
chr01	16000000	1199	-0.832147	-0.793427	-1.31149	-0.47609	-0.533345
chr01	16100000	859	-0.859033	-0.745514	-1.51881	-1.06932	-0.443268
chr01	16200000	1059	-0.859748	-0.870119	-1.36612	-0.507963	-0.381782
chr01	16300000	886	-0.889618	-0.914858	-1.51715	-0.763698	-0.662348
chr01	16400000	1191	-1.14048	-0.969114	-1.57352	-0.724521	-0.612975
chr01	16500000	1148	-0.769242	-0.650305	-1.33531	-0.605278	-0.618268
chr01	16600000	949	-1.12317	-1.24897	-1.65263	-0.651255	-1.02455
chr01	16700000	751	-0.999578	-1.14739	-1.65169	-0.754552	-0.80609
chr01	16800000	900	-0.865248	-0.974806	-1.56932	-0.779098	-0.49108
chr01	16900000	940	-0.722742	-0.700538	-1.48616	-0.601901	-0.56392
chr01	17000000	965	-0.60015	-0.858586	-1.21998	-0.47641	-0.580138
chr01	17100000	928	-0.942734	-0.736859	-1.63807	-0.575071	-0.503998
chr01	17200000	1164	-1.16943	-0.907973	-1.48579	-0.594485	-0.598895
chr01	17300000	970	-1.19192	-1.00859	-1.74628	-0.876141	-1.11311
chr01	17400000	914	-1.04946	-0.931051	-1.57747	-0.645405	-0.553705
chr01	17500000	1225	-0.988256	-0.875593	-1.4556	-0.462572	-0.772705
chr01	17600000	1271	-0.673455	-0.670118	-1.29332	-0.29093	-0.440604
chr01	17700000	1292	-1.05511	-0.812285	-1.50152	-0.871343	-0.903713
chr01	17800000	1068	-1.02191	-1.10481	-1.60214	-1.04539	-1.17172
chr01	17900000	846	-1.01548	-1.04729	-1.60967	-1.0126	-0.92946
chr01	18000000	844	-0.687155	-0.831335	-1.26399	-0.736856	-0.664651
chr01	18100000	1154	-0.765855	-0.941323	-1.56433	-0.675328	-0.959626
chr01	18200000	1052	-0.989236	-0.959534	-1.56388	-0.675113	-0.979701
chr01	18300000	958	-0.554367	-0.777631	-1.3443	-0.464315	-0.590273
chr01	18400000	1032	-0.719519	-1.05978	-1.38797	-0.533747	-0.669449
chr01	18500000	823	-0.335998	-0.585433	-1.3512	-0.582327	-0.702051
chr01	18600000	969	-0.632832	-0.544561	-1.29765	-0.377233	-0.81246
chr01	18700000	575	-0.785833	-0.694482	-1.45081	-0.703203	-0.843929
chr01	18800000	774	-0.977304	-0.801487	-1.53579	-0.611478	-0.94316
chr01	18900000	1151	-0.883526	-0.614726	-1.3822	-0.652155	-0.831265
chr01	19000000	463	-0.993207	-0.965268	-1.48224	-1.17321	-0.753202
chr01	19100000	811	-0.634684	-0.846782	-1.34455	-0.645364	-0.64405
chr01	19200000	999	-0.918874	-0.862618	-1.43137	-0.94435	-0.818191
chr01	19300000	1177	-0.946765	-0.997027	-1.48773	-0.637843	-0.771081
chr01	19400000	679	-0.763111	-0.742791	-1.43224	-0.543294	-0.735023
chr01	19500000	683	-1.3135	-1.42433	-1.8078	-0.942185	-1.31769
chr01	19600000	1021	-0.710397	-0.774569	-1.24203	-0.582011	-0.770146
chr01	19700000	1366	-0.75884	-0.670658	-1.12298	-0.382849	-0.637828
chr01	19800000	1279	-0.57731	-0.680548	-1.27598	-0.337992	-0.724406
chr01	19900000	1325	-0.834985	-0.844498	-1.30677	-0.492719	-0.673002
chr01	20000000	1485	-0.81519	-0.889009	-1.21556	-0.141073	-0.892753
chr01	20100000	954	-0.970138	-0.942222	-1.46948	-0.701839	-0.952328
chr01	20200000	1109	-0.948056	-0.715961	-1.15471	-0.380369	-0.735643
chr01	20300000	919	-0.859241	-0.821117	-1.44128	-0.353719	-0.803452
chr01	20400000	825	-0.842325	-0.900756	-1.3757	-0.569494	-0.803664
chr01	20500000	1344	-0.55363	-0.52634	-1.09211	-0.151636	-0.360649
chr01	20600000	615	-0.691715	-0.649109	-1.23372	-0.655085	-0.627679
chr01	20700000	744	-0.505183	-0.496737	-1.12397	-0.730801	-0.55521
chr01	20800000	694	-0.990155	-0.97442	-1.43999	-1.05819	-1.0522
chr01	20900000	515	-0.97212	-1.11295	-1.43537	-0.906156	-1.15923
chr01	21000000	608	-1.01102	-1.18885	-1.63769	-0.602869	-0.945361
chr01	21100000	475	-1.02394	-1.17082	-1.63127	-0.904036	-0.973775
chr01	21200000	530	-1.0352	-1.09792	-1.63399	-1.17742	-1.05117
chr01	21300000	532	-1.24462	-1.12333	-1.80985	-1.11484	-1.18881
chr01	21400000	540	-1.03857	-0.931108	-2.13138	-1.23616	-1.13022
chr01	21500000	4	-1.75924	-1.36274	-2.32291	-1.69467	-1.17527
chr02	0	603	-0.84434	-1.22306	-1.51287	-1.30126	-0.976999
chr02	100000	644	-0.772405	-0.607012	-1.20396	-0.477172	-0.352565
chr02	200000	628	-1.05386	-1.19098	-1.51677	-1.12113	-1.01656
chr02	300000	436	-0.922621	-1.07638	-1.5869	-1.0521	-1.15617
chr02	400000	470	-1.07782	-1.16111	-1.61746	-1.24452	-1.31882
chr02	500000	849	-0.562861	-0.606967	-1.11787	-0.760186	-0.44655
chr02	600000	811	-0.47082	-0.594505	-1.28917	-0.945526	-0.702209
chr02	700000	948	-0.564466	-0.577986	-1.31059	-0.8044	-0.689722
chr02	800000	1068	-0.828281	-0.411292	-1.08887	-0.786935	-0.665878
chr02	900000	561	-0.897365	-0.913031	-1.34345	-1.13343	-1.06501
chr02	1000000	727	-0.717254	-0.704458	-1.18087	-0.679755	-0.76615
chr02	1100000	681	-0.688744	-0.509715	-1.22297	-0.750527	-0.586901
chr02	1200000	626	-0.645226	-0.70935	-1.12249	-0.913021	-0.515627
chr02	1300000	624	-1.11802	-0.881752	-1.34325	-0.866639	-0.837205
chr02	1400000	450	-0.865466	-0.954602	-1.56295	-0.49653	-0.487833
chr02	1500000	764	-0.670729	-0.657596	-1.11705	-0.565472	-0.884658
chr02	1600000	919	-1.07091	-0.944635	-1.27504	-0.964779	-0.915823
chr02	1700000	707	-0.942614	-0.924175	-1.28937	-0.906133	-0.613919
chr02	1800000	483	-1.02061	-1.06001	-1.40657	-0.772429	-0.851024
chr02	1900000	576	-0.823084	-0.786485	-1.30618	-0.765062	-0.885023
chr02	2000000	524	-0.485973	-0.491288	-1.19242	-0.464924	-0.576175
chr02	2100000	726	-1.13537	-0.752551	-1.54811	-1.10697	-1.17
chr02	2200000	745	-0.968976	-0.699076	-1.3133	-0.592302	-0.903503
chr02	2300000	807	-0.680099	-0.725804	-1.21171	-0.649369	-0.787695
chr02	2400000	878	-0.598833	-0.584077	-0.854798	-0.588745	-0.555728
chr02	2500000	957	-0.696424	-0.524509	-1.0648	-0.333226	-0.491066
chr02	2600000	727	-0.654486	-0.476721	-0.859803	-0.622654	-0.485283
chr02	2700000	624	-0.782878	-0.799146	-1.1311	-0.860529	-0.678133
chr02	2800000	732	-0.845396	-0.847555	-1.285	-0.605048	-0.610555
chr02	2900000	695	-0.973951	-0.699491	-1.42046	-0.607868	-0.665414
chr02	3000000	719	-0.965911	-0.808919	-1.36851	-0.790803	-0.871669
chr02	3100000	781	-1.09885	-0.764756	-1.5947	-0.999924	-1.07682
chr02	3200000	643	-1.15398	-1.11898	-1.77102	-1.18792	-1.36088
chr02	3300000	1177	-0.993955	-0.910947	-1.34072	-0.669518	-0.918922
chr02	3400000	486	-1.13166	-0.8849	-1.64737	-1.20486	-0.920178
chr02	3500000	963	-0.757792	-0.487728	-1.14	-0.816219	-0.642992
chr02	3600000	1177	-0.794092	-0.538685	-1.33093	-0.61406	-0.756555
chr02	3700000	973	-1.25966	-1.12221	-1.74661	-1.29493	-1.33481
chr02	3800000	935	-0.945069	-0.76935	-1.69119	-1.14624	-1.128
chr02	3900000	948	-0.960478	-0.839826	-1.6244	-1.07168	-0.866808
chr02	4000000	1080	-0.882685	-0.78396	-1.59348	-0.900708	-0.988021
chr02	4100000	875	-0.729544	-0.972872	-1.52736	-0.896242	-0.856179
chr02	4200000	957	-0.751507	-0.775334	-1.44664	-0.964788	-0.920092
chr02	4300000	1043	-1.09783	-0.984976	-1.45323	-1.16833	-1.11677
chr02	4400000	895	-1.3382	-0.91268	-1.74804	-1.31851	-1.17567
chr02	4500000	941	-0.89556	-0.81304	-1.45242	-0.988182	-0.977879
chr02	4600000	949	-0.751514	-0.543134	-1.41323	-0.710714	-0.940337
chr02	4700000	860	-0.898277	-0.776803	-1.39563	-0.760778	-1.11019
chr02	4800000	879	-0.828159	-0.910885	-1.39348	-0.624696	-1.08977
chr02	4900000	811	-0.900934	-0.683988	-1.45841	-0.850782	-0.918127
chr02	5000000	960	-0.745724	-0.597876	-1.30452	-0.620581	-0.903684
chr02	5100000	1134	-0.960978	-0.334477	-1.362	-0.567231	-0.885563
chr02	5200000	988	-1.01482	-0.83718	-1.49981	-0.880594	-0.936781
chr02	5300000	1205	-0.369484	-0.203377	-0.99337	-0.2568	-0.255144
chr02	5400000	976	-0.767196	-0.455149	-1.34458	-0.629379	-0.673322
chr02	5500000	883	-0.925024	-0.786042	-1.46924	-1.05809	-0.987869
chr02	5600000	928	-0.737486	-0.776836	-1.44491	-0.720155	-0.791993
chr02	5700000	984	-0.611685	-0.852289	-1.49304	-0.79141	-0.95005
chr02	5800000	904	-0.700842	-0.925867	-1.57495	-1.09886	-1.18013
chr02	5900000	917	-0.744722	-0.732155	-1.37853	-0.926007	-0.741049
chr02	6000000	1081	-0.932619	-0.665824	-1.45965	-0.782755	-0.780061
chr02	6100000	803	-1.04754	-1.03796	-1.58168	-0.844533	-0.902225
chr02	6200000	832	-0.931558	-1.03782	-1.64139	-1.04873	-0.898337
chr02	6300000	969	-1.04444	-0.842158	-1.44033	-0.977593	-0.999669
chr02	6400000	862	-1.61578	-1.4994	-1.9972	-1.35884	-1.48952
chr02	6500000	1000	-0.656605	-1.05163	-1.2992	-0.589481	-0.65679
chr02	6600000	971	-0.951514	-1.0475	-1.2985	-0.988209	-0.738611
chr02	6700000	1017	-0.906854	-0.672683	-1.38053	-0.601685	-0.783689
chr02	6800000	860	-1.11765	-0.921325	-1.69708	-1.10151	-1.13267
chr02	6900000	711	-0.479698	-0.489537	-1.38604	-0.636842	-0.611509
chr02	7000000	904	-0.786989	-0.584334	-1.41042	-0.936388	-0.873103
chr02	7100000	866	-0.595348	-0.534457	-1.34532	-0.843166	-0.772052
chr02	7200000	878	-0.91766	-0.719072	-1.57879	-0.858338	-0.864511
chr02	7300000	807	-0.431769	-0.518114	-1.05178	-0.616925	-0.34941
chr02	7400000	1020	-0.640431	-0.702195	-1.32465	-0.632672	-0.694278
chr02	7500000	1105	-0.779685	-0.754152	-1.31953	-0.511101	-0.94662
chr02	7600000	988	-0.915377	-0.807277	-1.51373	-1.10557	-0.888427
chr02	7700000	1041	-0.877347	-0.415695	-1.38281	-0.850549	-0.895242
chr02	7800000	952	-1.26741	-0.807516	-1.62239	-1.05116	-1.0068
chr02	7900000	1317	-0.899172	-0.560075	-1.38354	-0.860802	-0.787785
chr02	8000000	1059	-0.447133	-0.131329	-1.16087	-0.618187	-0.292468
chr02	8100000	1136	-0.666249	-0.612365	-1.22594	-0.728897	-0.723971
chr02	8200000	801	-0.682172	-0.687097	-1.36842	-0.772497	-0.842507
chr02	8300000	795	-0.869465	-0.663709	-1.27555	-0.537636	-0.841964
chr02	8400000	858	-0.792788	-0.603035	-1.36638	-0.864602	-0.812991
chr02	8500000	665	-0.575773	-0.438997	-1.11671	-0.877751	-0.615562
chr02	8600000	873	-0.711921	-0.511726	-1.22219	-0.255532	-0.5013
chr02	8700000	844	-0.198698	-0.19216	-1.00124	-0.269201	-0.391779
chr02	8800000	589	-0.800421	-0.912141	-1.46594	-0.544672	-0.888699
chr02	8900000	710	-0.78968	-0.632855	-1.46104	-0.787578	-0.768847
chr02	9000000	761	-0.988691	-0.804317	-1.56864	-0.922186	-1.02733
chr02	9100000	1109	-1.03571	-0.833291	-1.5333	-0.4521	-0.993889
chr02	9200000	1129	-0.782519	-0.636866	-1.36674	-0.398679	-0.722417
chr02	9300000	1110	-0.584537	-0.45058	-1.12841	-0.462356	-0.538608
chr02	9400000	1053	-0.686105	-0.503627	-1.36761	-0.634343	-0.572432
chr02	9500000	1041	-0.686355	-0.654911	-1.35346	-0.796286	-0.657881
chr02	9600000	1029	-0.5621	-0.409512	-1.20708	-0.751929	-0.646483
chr02	9700000	841	-0.709828	-0.599921	-1.4967	-0.972231	-0.780733
chr02	9800000	937	-0.909456	-0.596304	-1.5245	-1.00911	-0.96549
chr02	9900000	896	-0.885834	-0.545562	-1.54556	-1.2297	-0.79994
chr02	10000000	1193	-0.82758	-0.528205	-1.24769	-0.728136	-0.701564
chr02	10100000	888	-0.597797	-0.36027	-1.33668	-0.705515	-0.589391
chr02	10200000	797	-0.859559	-0.69356	-1.31197	-0.645638	-0.734965
chr02	10300000	728	-0.734645	-0.502801	-1.26017	-0.705307	-0.475659
chr02	10400000	839	-0.848277	-0.597661	-1.23948	-0.785015	-0.674517
chr02	10500000	719	-0.979671	-0.713945	-1.48294	-0.760532	-0.918421
chr02	10600000	881	-0.715309	-0.485959	-1.27847	-0.484914	-0.630359
chr02	10700000	832	-0.484373	-0.550185	-1.27621	-0.116236	-0.636838
chr02	10800000	931	-0.721516	-0.492613	-1.33567	-0.566788	-0.736317
chr02	10900000	976	0.253591	0.300632	-0.803956	-0.210226	-0.0378049
chr02	11000000	904	-0.613307	-0.71828	-1.30815	-0.700704	-0.719345
chr02	11100000	1051	-0.660778	-0.562663	-1.34715	-0.615586	-0.854304
chr02	11200000	1007	-0.603104	-0.747508	-1.38958	-0.62391	-0.699579
chr02	11300000	1045	-0.748419	-0.609764	-1.34007	-0.585874	-0.624999
chr02	11400000	975	-0.640855	-0.316503	-1.2498	-0.272432	-0.573379
chr02	11500000	962	-0.623019	-0.216989	-1.2807	-0.650447	-0.727801
chr02	11600000	1054	-0.822668	-0.56701	-1.33157	-0.640975	-0.823188
chr02	11700000	1177	-0.669304	-0.3916	-1.34705	-0.619143	-0.814924
chr02	11800000	1153	-0.814369	-0.351714	-1.20079	-0.406482	-0.872342
chr02	11900000	951	-1.24384	-0.742769	-1.57424	-1.08329	-1.19798
chr02	12000000	1015	-0.537751	0.49872	-0.983653	-0.132025	-0.357769
chr02	12100000	845	-0.780015	-0.623628	-1.09539	-0.974568	-0.622237
chr02	12200000	1101	-0.84062	-0.238055	-1.30002	-1.07181	-0.910036
chr02	12300000	1120	-0.985984	-0.45027	-1.39271	-0.950503	-0.883625
chr02	12400000	1052	-0.93916	-0.594727	-1.44016	-1.18526	-1.16637
chr02	12500000	998	-1.02807	-0.851693	-1.43079	-1.064	-1.31987
chr02	12600000	859	-1.72945	-1.04185	-2.17257	-0.721778	-1.95767
chr02	12700000	720	-1.38671	-1.01229	-1.70957	-0.975977	-1.21412
chr02	12800000	648	-1.39825	-0.929651	-1.77158	-1.88415	-1.02576
chr02	12900000	285	-1.69309	-1.56336	-2.21729	-2.06274	-1.6176
chr02	13000000	334	-1.40599	-1.22939	-2.07479	-2.00771	-1.31063
chr02	13100000	487	-1.06606	-0.952973	-1.85277	-1.46001	-1.01717
chr02	13200000	448	-1.33685	-1.3287	-2.00445	-1.78349	-1.40447
chr02	13300000	484	-0.926843	-0.667322	-1.69398	-1.72964	-0.72715
chr02	13400000	470	-0.901339	-0.596676	-1.82494	-1.72237	-0.872745
chr02	13500000	567	-0.538894	0.0517168	-1.59296	-1.83253	-0.444548
chr02	13600000	1047	-1.49807	-1.01036	-1.65109	-1.97239	-1.33718
chr02	13700000	1009	-1.15601	-0.593475	-1.56682	-1.92654	-1.01549
chr02	13800000	1089	-0.925377	-0.456748	-1.31972	-0.997825	-0.888845
chr02	13900000	878	-0.624017	-0.467824	-1.28613	-0.551602	-0.543865
chr02	14000000	788	-0.672161	-0.371593	-1.3199	-0.685644	-0.934746
chr02	14100000	1236	-0.7313	-0.330278	-1.18336	-0.704276	-0.854596
chr02	14200000	1020	-0.652438	-0.404797	-1.2228	-0.702544	-0.838502
chr02	14300000	1010	-0.511977	-0.0891038	-1.0234	-0.206445	-0.653807
chr02	14400000	1251	-0.798178	-0.867356	-1.41125	-0.504691	-1.00116
chr02	14500000	1277	-0.579887	-0.290691	-1.17517	-0.649005	-0.661484
chr02	14600000	1095	-0.756568	-0.548092	-1.4265	-0.73731	-0.921858
chr02	14700000	1245	-0.744198	-0.58397	-1.37049	-0.573164	-1.123
chr02	14800000	1027	-0.984365	-0.783551	-1.72624	-0.939586	-1.1004
chr02	14900000	929	-0.484895	-0.486769	-1.16855	-0.772026	-0.938121
chr02	15000000	1200	-0.610903	-0.578694	-1.32423	-0.722086	-1.12009
chr02	15100000	1176	-0.723196	-0.630419	-1.33583	-0.740482	-0.835361
chr02	15200000	1158	-0.626832	-0.381834	-1.23369	-0.59194	-0.699103
chr02	15300000	1284	-0.513535	-0.377964	-1.15966	-0.571631	-0.709412
chr02	15400000	835	-0.246392	-0.10721	-1.10914	-0.569822	-0.549976
chr02	15500000	1051	-0.417604	-0.411365	-1.03392	-0.590496	-0.441781
chr02	15600000	929	-0.529212	-0.196252	-1.16197	-0.662624	-0.605602
chr02	15700000	812	-0.409979	-0.201658	-0.896083	-0.446391	-0.361926
chr02	15800000	751	-0.997833	-0.607821	-1.43824	-0.99961	-0.896474
chr02	15900000	788	-0.556788	-0.40336	-1.43116	-0.8872	-0.406747
chr02	16000000	703	-1.07048	-0.999432	-1.73187	-1.31119	-1.13719
chr02	16100000	536	-0.439717	-0.603474	-1.27531	-0.385844	-0.580188
chr02	16200000	697	-0.801104	-0.814661	-1.46892	-0.85259	-0.872548
chr02	16300000	666	-0.472585	-0.657896	-1.44166	-0.810428	-0.800646
chr02	16400000	727	-0.450915	-0.216516	-0.949801	-0.393643	-0.344951
chr02	16500000	638	-0.575579	-0.594157	-1.3876	-0.848928	-0.949646
chr02	16600000	580	-0.44763	-0.577992	-1.49536	-0.981622	-0.654196
chr02	16700000	988	-0.863175	-0.699902	-1.35504	-0.981417	-0.654199
chr02	16800000	719	-0.732221	-1.06847	-1.53279	-1.28124	-1.09558
chr02	16900000	1039	-0.875913	-0.834099	-1.43523	-1.16548	-0.947642
chr02	17000000	1127	-0.934125	-0.858116	-1.62639	-0.888628	-1.05163
chr02	17100000	1043	-0.725663	-0.776387	-1.37029	-0.693147	-0.607331
chr02	17200000	1082	-0.809304	-0.681419	-1.29517	-0.799948	-0.666474
chr02	17300000	1040	-0.421245	-0.579563	-1.35126	-0.667026	-0.568671
chr02	17400000	841	-0.445336	-0.757252	-1.33038	-0.620739	-0.859101
chr02	17500000	988	-0.529205	-0.366592	-1.13305	-0.13247	-0.547522
chr02	17600000	1100	-0.863439	-0.652758	-1.48281	-0.544772	-0.896546
chr02	17700000	761	-0.830825	-0.740457	-1.6436	-0.909633	-0.856189
chr02	17800000	1109	-0.633349	-0.581156	-1.12551	-0.592409	-0.253519
chr02	17900000	943	-0.802546	-1.01606	-1.29931	-0.86647	-0.819486
chr02	18000000	1128	-0.582942	-0.491334	-1.31488	-0.730552	-0.600529
chr02	18100000	942	-0.451334	-0.270284	-1.09132	-0.419362	-0.343829
chr02	18200000	1225	-0.578667	-0.52772	-1.03773	-0.415243	-0.462881
chr02	18300000	1002	-0.766349	-0.537862	-1.31999	-0.67024	-0.796327
chr02	18400000	1105	-0.670456	-0.397472	-1.24027	-0.759138	-0.799739
chr02	18500000	1069	-0.660537	-0.58658	-1.27754	-0.496144	-0.724609
chr02	18600000	967	-0.39711	-0.67626	-1.24126	-0.449318	-0.557568
chr02	18700000	1070	-0.935287	-1.00863	-1.56751	-1.07438	-1.01689
chr02	18800000	751	-0.549196	-0.44978	-1.36323	-0.617381	-0.744552
chr02	18900000	682	-0.676068	-0.497227	-1.43968	-1.02477	-0.685175
chr02	19000000	694	-0.474023	-0.526048	-1.39325	-0.192225	-0.480368
chr02	19100000	394	-0.948233	-1.05921	-1.55092	-0.512293	-0.977417
chr02	19200000	543	-0.933313	-0.74928	-1.63248	-0.957553	-1.02963
chr02	19300000	666	-0.880261	-0.636747	-1.4444	-0.798553	-0.88488
chr02	19400000	704	-0.526704	-0.403588	-1.23206	-0.550539	-0.537658
chr02	19500000	619	-0.45797	-0.689127	-1.21389	-0.61298	-0.644436
chr02	19600000	931	-0.760454	-0.691991	-1.33144	-0.644894	-0.793561
chr02	19700000	600	-0.80559	-0.886677	-1.49623	-0.808209	-0.821915
chr02	19800000	694	-0.867942	-0.775002	-1.36239	-0.689288	-0.934469
chr02	19900000	740	-0.608706	-0.608281	-1.19376	-0.102251	-0.711634
chr02	20000000	1025	-0.604018	-0.475658	-1.33078	-0.339088	-0.683275
chr02	20100000	858	-0.651886	-0.686799	-1.39054	-0.469431	-0.731707
chr02	20200000	671	-0.993535	-0.999076	-1.57541	-1.03469	-1.01694
chr02	20300000	914	-0.802775	-0.608899	-1.39759	-0.846775	-0.7167
chr02	20400000	890	-1.0092	-0.601563	-1.46796	-1.03368	-0.890804
chr02	20500000	645	-1.31382	-1.08208	-1.76108	-1.19603	-1.26495
chr02	20600000	682	-1.11869	-0.543977	-1.59948	-1.28783	-0.901142
chr02	20700000	508	-0.88865	-0.712346	-1.78084	-1.41035	-0.830793
chr02	20800000	319	-0.346461	-0.149219	-1.15534	-1.00632	-0.507075
chr03	0	526	-1.25646	-1.3111	-1.78628	-1.76345	-1.32405
chr03	100000	600	-1.35391	-1.29074	-1.74301	-1.78823	-1.05159
chr03	200000	860	-1.26147	-1.2391	-1.70233	-1.58486	-1.24505
chr03	300000	1071	-0.994663	-0.79207	-1.18517	-0.689703	-0.844444
chr03	400000	744	-0.827949	-0.759422	-1.34879	-0.808179	-1.00035
chr03	500000	892	-0.999358	-0.762808	-1.47319	-1.07113	-1.10239
chr03	600000	728	-0.865458	-0.830343	-1.42801	-0.961802	-0.898675
chr03	700000	606	-0.765813	-0.981007	-1.46807	-0.776466	-0.956388
chr03	800000	731	-0.945259	-1.08006	-1.67297	-0.863142	-1.15725
chr03	900000	915	-1.07417	-1.04481	-1.58287	-0.954399	-1.09665
chr03	1000000	935	-0.564576	-0.56214	-1.42721	-0.739886	-0.823899
chr03	1100000	792	-1.00489	-1.24362	-1.6188	-0.851507	-1.03013
chr03	1200000	741	-0.625461	-0.367083	-1.27634	-0.69362	-0.722785
chr03	1300000	864	-0.814388	-0.645514	-1.27599	-0.635139	-0.666051
chr03	1400000	959	-0.37302	-0.576648	-1.15437	-0.244802	-0.661899
chr03	1500000	924	-0.459875	-0.430005	-1.2598	-0.601352	-0.733657
chr03	1600000	865	-0.818611	-0.762012	-1.32985	-0.500835	-0.926106
chr03	1700000	994	-0.557503	-0.528436	-1.2812	-0.308561	-0.787464
chr03	1800000	856	-0.660755	-0.456195	-1.39795	-0.532751	-1.02395
chr03	1900000	955	-1.16434	-0.903137	-1.57609	-0.684637	-1.13144
chr03	2000000	1145	-0.729377	-0.118842	-1.28163	-0.467209	-0.850614
chr03	2100000	899	-0.759106	-0.289615	-1.46209	-0.89584	-0.977115
chr03	2200000	1165	-0.672887	-0.256016	-1.14099	-0.673526	-0.805116
chr03	2300000	970	-0.521057	-0.459905	-1.46381	-0.559618	-0.935449
chr03	2400000	1087	-0.497656	-0.491233	-1.29189	-0.298487	-0.700187
chr03	2500000	677	-0.742256	-0.715184	-1.53738	-1.00796	-1.03021
chr03	2600000	761	-0.464716	-0.439838	-1.38344	-0.914471	-0.844165
chr03	2700000	791	-0.223615	-0.28301	-1.02873	-0.754688	-0.472173
chr03	2800000	882	-0.455096	-0.515342	-1.31444	-0.726153	-0.93241
chr03	2900000	736	-0.926538	-1.018	-1.50716	-1.00099	-1.04374
chr03	3000000	673	-0.620004	-1.05477	-1.5125	-0.663952	-1.09053
chr03	3100000	599	-0.535641	-0.737466	-1.40127	-0.74083	-0.960316
chr03	3200000	715	-0.876355	-0.822839	-1.46535	-0.68513	-0.948156
chr03	3300000	699	-0.587137	-0.764807	-1.32531	-0.911536	-0.911058
chr03	3400000	717	-0.468052	-0.531506	-1.0202	-0.638457	-0.670112
chr03	3500000	1134	-0.301484	-0.479023	-1.02157	-0.572294	-0.616927
chr03	3600000	1077	-0.508695	-0.741409	-1.32639	-0.655678	-0.753064
chr03	3700000	1166	-0.724381	-0.57111	-1.32933	-0.450988	-0.793052
chr03	3800000	964	-0.682872	-0.699172	-1.43513	-0.499009	-0.770947
chr03	3900000	921	-0.683328	-0.918006	-1.53256	-0.828878	-0.987953
chr03	4000000	862	-0.599567	-0.681315	-1.56346	-0.943546	-0.873772
chr03	4100000	1066	-0.632679	-0.761878	-1.40267	-0.48643	-0.806459
chr03	4200000	832	-0.989761	-0.970282	-1.60968	-0.908344	-1.07606
chr03	4300000	1186	-0.505096	-0.504945	-1.16373	-0.324527	-0.674986
chr03	4400000	974	-0.780988	-0.685128	-1.45704	-0.624669	-0.977806
chr03	4500000	874	-0.471582	-0.794896	-1.31594	-0.626052	-0.824312
chr03	4600000	1089	-0.695011	-0.659987	-1.39865	-0.710868	-0.694058
chr03	4700000	863	-0.766338	-0.936503	-1.28775	-0.480835	-0.858797
chr03	4800000	744	-0.504145	-0.626213	-1.20557	-0.315538	-0.679817
chr03	4900000	843	-0.489132	-0.407274	-1.28835	-0.516805	-0.727686
chr03	5000000	903	-0.262255	-0.355976	-1.26286	-0.197489	-0.831092
chr03	5100000	937	-0.42824	-0.406691	-1.31698	-0.712328	-0.726106
chr03	5200000	1236	-0.443363	-0.208849	-1.22697	-0.685007	-0.857285
chr03	5300000	1139	-0.926838	-0.661947	-1.46966	-0.823151	-0.964754
chr03	5400000	954	-0.986222	-1.23511	-1.73771	-1.183	-0.95004
chr03	5500000	840	-0.677647	-0.93098	-1.60178	-0.643327	-1.2401
chr03	5600000	1212	-0.75141	-0.711595	-1.34039	-0.521988	-1.03674
chr03	5700000	1037	-0.770938	-0.690022	-1.57334	-0.489736	-1.24379
chr03	5800000	812	-1.49815	-1.64269	-2.0814	-1.37002	-1.84668
chr03	5900000	563	-0.413144	-0.541851	-1.3272	-0.469295	-0.821931
chr03	6000000	481	-0.940951	-0.91579	-1.95519	-1.37411	-1.49969
chr03	6100000	512	-1.16993	-0.925704	-2.02905	-1.54196	-1.68732
chr03	6200000	455	-1.12122	-0.645911	-1.76803	-1.15463	-1.37283
chr03	6300000	405	-1.30181	-1.33872	-2.04943	-1.32245	-1.52602
chr03	6400000	327	-1.31528	-1.45248	-2.06536	-1.38948	-1.507
chr03	6500000	422	-0.841089	-0.91304	-1.78651	-0.974793	-1.06798
chr03	6600000	430	-0.560127	-0.670345	-1.4818	-0.391948	-0.712628
chr03	6700000	564	-0.312602	-0.266815	-1.182	-0.276851	-0.521731
chr03	6800000	807	0.230579	0.58288	-1.05226	0.490927	-0.0326945
chr03	6900000	1145	-0.269717	-0.232433	-1.16359	-0.210547	-0.610138
chr03	7000000	776	-0.409454	-0.545823	-1.48134	-0.860496	-0.668225
chr03	7100000	1312	-0.708849	-0.531119	-1.49845	-1.55285	-1.03049
chr03	7200000	1359	-0.717104	-0.364238	-1.1451	-0.583013	-0.853399
chr03	7300000	1282	-0.235089	-0.391801	-1.08765	-0.455139	-0.643389
chr03	7400000	997	-0.751219	-0.637765	-1.63419	-1.08157	-0.907049
chr03	7500000	1244	-0.529729	-0.458899	-1.17958	-0.544315	-0.696343
chr03	7600000	1461	-0.684235	-0.697047	-1.19032	-0.482966	-0.904555
chr03	7700000	1094	-0.517109	-0.481578	-1.21125	-0.505617	-0.686027
chr03	7800000	1028	-0.606619	-0.774853	-1.40769	-0.590902	-0.788847
chr03	7900000	1167	-0.620886	-0.745951	-1.29948	-0.737344	-0.589775
chr03	8000000	987	-0.839451	-0.903443	-1.58929	-0.81056	-1.01419
chr03	8100000	1342	-0.975137	-0.878714	-1.51769	-0.606819	-0.777048
chr03	8200000	925	-0.803229	-0.917747	-1.42456	-0.509654	-0.839018
chr03	8300000	1126	-0.626022	-0.827358	-1.40457	-0.617223	-1.00112
chr03	8400000	1082	-0.699622	-0.475266	-1.24977	-0.809357	-0.719668
chr03	8500000	1349	-0.406907	-0.36541	-1.19554	-0.358087	-0.640535
chr03	8600000	1005	-0.851194	-0.932624	-1.43828	-1.00056	-0.970508
chr03	8700000	1098	-0.769095	-0.891808	-1.40679	-0.768561	-1.00013
chr03	8800000	1076	-0.71369	-0.693029	-1.47399	-0.77665	-0.906919
chr03	8900000	959	-0.363824	-0.544885	-1.00351	-0.612623	-0.579931
chr03	9000000	825	-0.498298	-0.517169	-1.32946	-0.636975	-0.688449
chr03	9100000	1040	-0.82798	-0.928543	-1.54808	-0.597442	-0.805176
chr03	9200000	1057	-0.691552	-0.690844	-1.33442	-0.675714	-0.779709
chr03	9300000	1028	-0.797764	-0.850354	-1.50606	-0.778422	-0.85977
chr03	9400000	932	-1.15108	-0.95066	-1.71586	-0.944979	-1.12129
chr03	9500000	1100	-0.504984	-0.570914	-1.43083	-0.842071	-0.829841
chr03	9600000	1308	-0.31239	-0.450805	-1.05663	-0.635311	-0.406776
chr03	9700000	1346	-0.958754	-0.737142	-1.55791	-0.928374	-1.06719
chr03	9800000	1120	-0.602458	-0.347829	-1.24584	-0.39225	-0.62786
chr03	9900000	967	-0.427109	-0.234718	-1.3144	-0.418583	-0.577705
chr03	10000000	1077	-0.891249	-0.861306	-1.56774	-0.857947	-1.00069
chr03	10100000	1102	-0.560085	-0.511122	-1.21266	-0.734997	-0.433175
chr03	10200000	847	-0.478414	-0.480598	-1.07014	-0.935399	-0.549935
chr03	10300000	908	-0.723378	-0.724647	-1.46762	-0.695217	-0.818961
chr03	10400000	1004	-0.588185	-0.792099	-1.48711	-0.814935	-0.818949
chr03	10500000	924	-0.250053	-0.590898	-1.39212	-0.971762	-0.690439
chr03	10600000	674	-0.439049	-0.667383	-1.60235	-1.15336	-0.938775
chr03	10700000	1010	-0.721931	-0.699489	-1.32363	-0.516483	-0.6473
chr03	10800000	984	-0.810562	-0.812267	-1.33242	-0.934912	-0.926022
chr03	10900000	1173	-0.838369	-0.813262	-1.48015	-0.738963	-1.05941
chr03	11000000	905	-0.768676	-0.710496	-1.3048	-0.628712	-0.90306
chr03	11100000	908	-0.448845	-0.760436	-1.34883	-0.83737	-0.807397
chr03	11200000	1032	-0.484564	-0.516593	-1.1464	-0.740833	-0.596997
chr03	11300000	753	-0.269182	-0.509389	-1.13471	-0.57319	-0.561325
chr03	11400000	854	-0.697018	-0.548998	-1.41372	-0.713958	-0.879408
chr03	11500000	873	-0.651138	-0.68027	-1.36554	-0.726851	-0.910821
chr03	11600000	780	-0.492615	-0.496542	-1.38534	-0.358495	-0.648285
chr03	11700000	926	-0.758246	-0.677356	-1.48617	-0.582946	-0.955434
chr03	11800000	921	-0.443439	-0.34655	-1.31187	-0.270029	-0.589851
chr03	11900000	923	-0.824841	-0.66533	-1.55578	-0.670476	-0.81895
chr03	12000000	829	-0.33369	-0.45744	-1.35275	-0.847248	-0.735665
chr03	12100000	1032	-0.592837	-0.694241	-1.36305	-0.837041	-0.79644
chr03	12200000	981	-0.84769	-0.833806	-1.56497	-0.762839	-1.00448
chr03	12300000	776	-0.620336	-0.762266	-1.40908	-0.752316	-0.95812
chr03	12400000	1223	-1.01401	-0.778722	-1.40407	-0.722191	-0.945458
chr03	12500000	1217	-0.708144	-0.677208	-1.10897	-0.607375	-0.742237
chr03	12600000	1363	-0.681662	-0.67509	-1.34541	-0.815178	-1.02552
chr03	12700000	882	-0.858975	-0.82856	-1.33762	-0.589178	-0.975181
chr03	12800000	1161	-0.58478	-0.663714	-1.21848	-0.713256	-0.889098
chr03	12900000	931	-0.711403	-0.685328	-1.28421	-0.785269	-0.952765
chr03	13000000	956	-0.709333	-0.788165	-1.2878	-0.603519	-0.914931
chr03	13100000	1118	-0.49097	-0.501805	-1.20637	-0.752983	-0.700823
chr03	13200000	1033	-0.671251	-0.500098	-1.35898	-0.676887	-0.690245
chr03	13300000	1027	-0.762626	-0.621456	-1.63685	-1.10811	-0.942973
chr03	13400000	1054	-0.614459	-0.551561	-1.31306	-0.739776	-0.506565
chr03	13500000	1032	-0.519513	-0.419522	-1.25069	-0.845205	-0.476394
chr03	13600000	965	-0.613974	-0.725735	-1.42726	-1.00254	-0.747084
chr03	13700000	1017	-0.471064	-0.561916	-1.17341	-0.784595	-0.881745
chr03	13800000	915	-0.931207	-0.61573	-1.63339	-1.04625	-1.35849
chr03	13900000	1031	-1.03249	-0.86664	-1.65992	-1.07034	-1.07847
chr03	14000000	926	-0.88514	-0.877318	-1.52201	-0.946554	-1.01751
chr03	14100000	1165	-0.64928	-0.709697	-1.37334	-0.890871	-0.737323
chr03	14200000	970	-0.660696	-0.60633	-1.45307	-0.955813	-0.806128
chr03	14300000	948	-0.843304	-0.804918	-1.55254	-1.11642	-0.865208
chr03	14400000	904	-0.789627	-0.670697	-1.4772	-0.468957	-0.847429
chr03	14500000	913	-0.948057	-0.856849	-1.67622	-0.908772	-1.09516
chr03	14600000	779	-0.793624	-0.865719	-1.59873	-0.735483	-1.15628
chr03	14700000	929	-1.1256	-1.07908	-1.6884	-1.11562	-1.26843
chr03	14800000	979	-0.925901	-1.0886	-1.53856	-0.975103	-0.980763
chr03	14900000	899	-0.538633	-0.879489	-1.44531	-0.929148	-0.981096
chr03	15000000	988	-0.577404	-0.81251	-1.46886	-0.764458	-1.03026
chr03	15100000	903	-0.620819	-0.380803	-1.48521	-0.658967	-0.999188
chr03	15200000	947	-0.948315	-0.749818	-1.46359	-0.933118	-0.987108
chr03	15300000	917	-0.948821	-0.843875	-1.56633	-1.04871	-1.11597
chr03	15400000	882	-0.739197	-0.525708	-1.26735	-0.402278	-0.833082
chr03	15500000	398	-0.977137	-0.741538	-1.27858	-0.961625	-0.906221
chr03	15600000	759	-0.933099	-0.581136	-1.27403	-0.857568	-0.953275
chr03	15700000	755	-0.553952	-0.348206	-1.29244	-0.738692	-0.632307
chr03	15800000	863	-0.529158	-0.387973	-1.34111	-1.04745	-0.811076
chr03	15900000	934	-0.514598	-0.695867	-1.50578	-0.885204	-0.981978
chr03	16000000	1280	-0.746514	-0.656052	-1.37468	-0.566129	-0.79877
chr03	16100000	1162	-0.696107	-0.667435	-1.36827	-0.914017	-1.06737
chr03	16200000	659	-0.81327	-0.798716	-1.34712	-0.795235	-0.979683
chr03	16300000	1058	-0.305532	-0.569643	-1.11311	-0.456207	-0.70834
chr03	16400000	906	-0.685623	-0.846738	-1.36272	-0.967045	-0.997242
chr03	16500000	404	-0.770694	-0.964429	-1.55638	-1.02846	-1.12927
chr03	16600000	522	-0.520265	-0.522793	-1.40171	-0.827922	-0.945296
chr03	16700000	742	-0.767364	-0.739547	-1.44447	-0.904207	-1.02032
chr03	16800000	1038	-0.931626	-1.02603	-1.49312	-0.813753	-1.08669
chr03	16900000	998	-0.997317	-0.4801	-1.28389	-0.835433	-0.988164
chr03	17000000	975	-0.974715	-0.773662	-1.37586	-0.890841	-1.09298
chr03	17100000	842	-0.526733	-0.388847	-0.953998	-0.381214	-0.737607
chr03	17200000	734	-0.799206	-0.550986	-1.24735	-0.802268	-0.985106
chr03	17300000	645	-0.66074	-0.467387	-1.08583	-0.576208	-0.85993
chr03	17400000	728	-0.653355	-0.595266	-1.21589	-0.777624	-0.959963
chr03	17500000	867	-1.02924	-0.755438	-1.4672	-0.874763	-1.17954
chr03	17600000	1031	-0.778877	-0.560349	-1.3094	-0.754319	-0.881291
chr03	17700000	926	-0.616725	-0.556191	-1.32819	-0.613401	-0.78021
chr03	17800000	704	-0.701951	-0.556824	-1.38741	-0.819773	-0.850758
chr03	17900000	605	-0.702403	-0.589912	-1.25561	-0.767184	-0.734886
chr03	18000000	652	-0.444443	0.0639409	-1.14846	-0.297116	-0.679126
chr03	18100000	756	-0.569912	-0.274675	-1.18876	-0.24214	-0.64837
chr03	18200000	563	-0.857406	-0.569447	-1.49101	-0.756949	-1.09811
chr03	18300000	512	-0.980523	-0.654695	-1.51128	-1.02229	-1.09653
chr03	18400000	316	-1.12371	-0.917123	-1.64238	-1.00783	-1.28097
chr03	18500000	364	-1.09521	-1.02344	-1.583	-1.05064	-0.956238
chr03	18600000	832	-1.13101	-0.965078	-1.58525	-0.776062	-1.04728
chr03	18700000	503	-1.15051	-1.05094	-1.60758	-1.14134	-1.1553
chr03	18800000	516	-0.866142	-0.607624	-1.40088	-0.725689	-0.857217
chr03	18900000	756	-0.480684	-0.290172	-0.924967	-0.243554	-0.380142
chr03	19000000	763	-0.730909	-0.581049	-1.25965	-0.798119	-0.652475
chr03	19100000	591	-0.854496	-0.31774	-1.12437	-0.464806	-0.632457
chr03	19200000	842	-0.659045	-0.571896	-1.31099	-0.558797	-0.636452
chr03	19300000	811	-1.26604	-1.28987	-1.68092	-1.09644	-1.21767
chr03	19400000	563	-1.17658	-1.25796	-1.5979	-1.70318	-1.10607
chr03	19500000	558	-1.32635	-1.49985	-1.6505	-1.93078	-1.21033
chr04	0	748	-1.06644	-0.543136	-1.71201	-1.088	-1.29843
chr04	100000	535	-0.843401	-1.04593	-1.77439	-1.1494	-1.24667
chr04	200000	537	-1.09298	-0.894498	-1.74556	-1.10604	-1.1954
chr04	300000	544	-0.726379	-0.590983	-1.53539	-1.10084	-1.14987
chr04	400000	836	-0.463367	-0.835585	-1.2102	-0.788892	-0.845518
chr04	500000	932	-0.353471	-0.473679	-0.989187	-0.831291	-0.606637
chr04	600000	861	-0.363274	-0.620096	-1.19233	-0.919327	-0.698356
chr04	700000	1008	-0.0632001	-0.299524	-1.0003	-0.222829	-0.234494
chr04	800000	1040	-0.563177	-0.671679	-1.34219	-0.684272	-0.630025
chr04	900000	823	-0.369628	-0.64506	-1.16514	-0.322631	-0.698936
chr04	1000000	472	-0.149311	-0.447555	-0.955752	-0.00924746	-0.345957
chr04	1100000	685	-0.463783	-0.254613	-1.37441	-0.63336	-0.681158
chr04	1200000	874	-0.531527	-0.312345	-1.32034	-0.284162	-0.963329
chr04	1300000	1069	-0.44304	-0.0789121	-1.26709	-0.597757	-0.723144
chr04	1400000	916	-0.442785	-0.0972886	-1.19027	-0.69667	-0.762136
chr04	1500000	941	-0.460969	-0.385172	-1.34863	-0.562669	-0.684092
chr04	1600000	872	-0.376807	-0.142317	-1.34922	-0.682995	-0.817398
chr04	1700000	959	-0.483018	-0.226932	-1.17685	-0.887011	-0.476909
chr04	1800000	767	-0.359197	-0.500477	-1.40457	-0.716995	-0.73587
chr04	1900000	899	-0.307453	-0.260931	-1.36189	-0.519554	-0.718823
chr04	2000000	995	-0.564033	-0.392385	-1.31044	-0.815133	-0.844226
chr04	2100000	803	-0.714115	-0.558217	-1.41894	-0.545734	-0.806745
chr04	2200000	735	-0.754796	-0.562751	-1.34073	-0.521247	-0.938678
chr04	2300000	1125	-0.53499	-0.285853	-0.986186	-0.48586	-0.451981
chr04	2400000	744	-0.726699	-0.816895	-1.4628	-1.00409	-1.02229
chr04	2500000	1033	-0.440057	-0.11789	-1.25944	-0.761531	-0.880422
chr04	2600000	1037	-0.559966	-0.504999	-1.21129	-0.556306	-0.710136
chr04	2700000	955	-0.396433	-0.229364	-1.27934	-0.593048	-0.704985
chr04	2800000	920	-0.541856	-0.610961	-1.21618	-0.496873	-0.645467
chr04	2900000	1122	-0.646159	-0.379704	-1.04338	-0.653187	-0.328676
chr04	3000000	1002	-0.947796	-0.839917	-1.53455	-1.056	-1.10335
chr04	3100000	1028	-0.981799	-0.88336	-1.33485	-0.632122	-1.01285
chr04	3200000	1018	-0.730035	-0.839844	-1.24987	-0.690368	-0.747656
chr04	3300000	1087	-0.731077	-0.369827	-1.46372	-0.705595	-0.642936
chr04	3400000	1023	-0.819995	-0.928916	-1.49527	-0.733625	-0.783123
chr04	3500000	1023	-0.881546	-0.736357	-1.37531	-1.21503	-1.04542
chr04	3600000	1035	-0.591209	-0.560437	-1.4453	-0.229287	-0.865412
chr04	3700000	993	-0.585209	-1.10847	-1.24391	-0.688669	-0.546461
chr04	3800000	1042	-0.517419	-1.02878	-1.17554	-0.342324	-0.366379
chr04	3900000	734	-0.766607	-0.961742	-1.50301	-0.640209	-0.69019
chr04	4000000	1152	-0.501373	-0.432783	-1.09008	-0.509164	-0.296588
chr04	4100000	1095	-0.536483	-0.614335	-1.30563	-0.592456	-0.703811
chr04	4200000	681	-0.16419	-0.567039	-1.13591	-0.340946	-0.430304
chr04	4300000	1055	-0.20146	-0.468626	-1.24676	-0.250771	-0.441942
chr04	4400000	730	-0.355862	-0.627999	-1.21741	-0.739086	-0.474195
chr04	4500000	898	-0.417258	-0.214302	-1.27474	-0.506523	-0.726908
chr04	4600000	737	-0.474768	-0.781082	-1.49989	-0.900045	-1.04264
chr04	4700000	899	-0.650302	-0.763272	-1.68026	-0.570691	-0.964794
chr04	4800000	787	-0.706106	-0.597398	-1.62688	-0.59719	-0.814155
chr04	4900000	1008	-0.241177	-0.228167	-1.24261	-0.611983	-0.647522
chr04	5000000	896	-0.44082	-0.400332	-1.11193	-0.314369	-0.553001
chr04	5100000	929	-0.544055	-0.618675	-1.30834	-0.683657	-0.591792
chr04	5200000	733	-0.824091	-0.936399	-1.77711	-0.704284	-1.22832
chr04	5300000	918	-0.314743	-0.495177	-1.30552	-0.063773	-0.866668
chr04	5400000	997	-0.729258	-0.608183	-1.45333	-0.495856	-0.830089
chr04	5500000	839	-0.990875	-0.60299	-1.56273	-0.655234	-0.934003
chr04	5600000	947	-1.16178	-0.857816	-1.66504	-0.731572	-1.26513
chr04	5700000	1046	-0.744648	-0.778565	-1.43335	-0.69351	-1.02205
chr04	5800000	1061	-0.413955	-0.27752	-1.1794	-0.433518	-0.712846
chr04	5900000	1038	-0.574225	-0.400078	-1.34729	-0.514028	-0.607351
chr04	6000000	724	-0.658984	-0.825133	-1.63298	-0.562737	-0.970112
chr04	6100000	1011	-0.652154	-0.446261	-1.2695	-0.444788	-0.676941
chr04	6200000	802	-0.688677	-0.751441	-1.49316	-0.666808	-1.07772
chr04	6300000	972	-0.532466	-0.684904	-1.24569	-0.0757522	-0.776716
chr04	6400000	1075	-0.719069	-0.648356	-1.26229	-0.375144	-0.729241
chr04	6500000	687	-0.654081	-0.565958	-1.54558	-0.689485	-1.01591
chr04	6600000	548	-0.841104	-0.89389	-1.86192	-0.732195	-1.13712
chr04	6700000	496	-0.137172	-0.176539	-0.97697	0.114965	-0.244035
chr04	6800000	546	-0.44514	-0.400795	-1.37911	-0.181902	-0.352683
chr04	6900000	553	-0.38903	-0.466876	-1.18593	0.0937484	-0.193238
chr04	7000000	369	-0.836539	-0.899223	-1.63211	-0.710302	-0.773911
chr04	7100000	427	-0.711112	-0.74819	-1.67624	-0.559427	-0.647195
chr04	7200000	385	-0.540888	-0.417945	-1.12692	-0.248748	-0.257689
chr04	7300000	743	-1.09808	-0.950767	-1.6495	-0.608901	-1.04018
chr04	7400000	1244	-0.568699	-0.45536	-1.29419	-0.671321	-0.744285
chr04	7500000	1046	-0.793467	-0.743516	-1.40589	-0.791508	-0.937891
chr04	7600000	955	-0.510249	-0.502973	-1.22248	-0.327534	-0.732554
chr04	7700000	1113	-0.457081	-0.0533734	-1.04153	-0.3184	-0.359206
chr04	7800000	1100	-0.895725	-0.712122	-1.45378	-0.780668	-0.833008
chr04	7900000	1138	-0.62328	-0.613181	-1.29981	-0.481764	-0.804007
chr04	8000000	1023	-0.433459	-0.564904	-1.28624	-0.398671	-0.652422
chr04	8100000	734	-0.873659	-0.546602	-1.59357	-0.860416	-1.03462
chr04	8200000	904	-0.697377	-0.379347	-1.44812	-0.686048	-0.950414
chr04	8300000	819	-0.707383	-0.640212	-1.48365	-0.917945	-0.875321
chr04	8400000	921	-0.759322	-0.507235	-1.51637	-0.612948	-0.924713
chr04	8500000	899	-0.488095	-0.671334	-1.30701	-0.639876	-0.57338
chr04	8600000	901	-0.892159	-0.671458	-1.55467	-0.849556	-1.04392
chr04	8700000	882	-1.00121	-0.512405	-1.5438	-1.0814	-0.995934
chr04	8800000	979	-0.927056	-0.551123	-1.55346	-0.830568	-1.19068
chr04	8900000	950	-0.641146	-0.507742	-1.3119	-0.590496	-0.769894
chr04	9000000	981	-0.151051	0.110682	-0.798289	-0.306514	-0.515371
chr04	9100000	1106	-0.605987	-0.0751307	-1.28596	-0.422196	-0.624877
chr04	9200000	838	-0.821829	-0.594059	-1.48091	-0.714611	-0.856294
chr04	9300000	943	-0.667703	-0.199309	-1.25533	-0.568619	-0.550724
chr04	9400000	789	-0.429339	-0.498742	-1.12757	0.240149	-0.637519
chr04	9500000	795	-0.687672	-0.653672	-1.45695	-0.273445	-0.923808
chr04	9600000	874	-0.710232	-0.640958	-1.22263	-0.268547	-0.588543
chr04	9700000	863	-0.585128	-0.9415	-1.29804	-0.491171	-0.841352
chr04	9800000	802	-0.782656	-0.587406	-1.40225	-1.02479	-0.893408
chr04	9900000	1021	-1.13197	-0.65815	-1.46529	-1.34797	-1.02578
chr04	10000000	1044	-0.726748	-0.611039	-1.26573	-0.764689	-0.7452
chr04	10100000	1172	-0.663433	-0.475385	-1.31116	-0.678729	-0.680995
chr04	10200000	611	-0.669619	-0.565209	-1.45076	-0.904123	-0.944584
chr04	10300000	618	-0.578451	-0.64755	-1.38394	-0.876855	-0.842498
chr04	10400000	539	-0.68333	-0.744228	-1.54375	-0.934748	-1.13194
chr04	10500000	845	-0.690119	-0.587726	-1.21256	-0.825009	-0.728484
chr04	10600000	827	-0.368086	-0.0381329	-1.17526	-0.357588	-0.656927
chr04	10700000	745	-0.440347	-0.813492	-1.30861	-0.656564	-0.946275
chr04	10800000	736	-0.650386	-0.799033	-1.25595	-0.3582	-0.883418
chr04	10900000	646	-0.397611	-0.181632	-1.26735	-0.409779	-0.857202
chr04	11000000	801	-0.567227	-0.504861	-1.37765	-0.322984	-0.873188
chr04	11100000	968	-0.496403	-0.0332422	-1.38963	-0.269036	-0.938296
chr04	11200000	575	-0.815754	-0.807522	-1.53741	-0.99349	-1.03329
chr04	11300000	743	-0.759567	-0.384638	-1.39944	-1.07234	-0.844807
chr04	11400000	1056	-0.559081	-0.269325	-1.15638	-0.516698	-0.567214
chr04	11500000	867	-1.0251	-0.755825	-1.5216	-0.959219	-0.982734
chr04	11600000	785	-0.900526	-0.639643	-1.52174	-0.8964	-0.920409
chr04	11700000	911	-0.793279	-0.613059	-1.47182	-0.897684	-0.819288
chr04	11800000	981	-0.792387	-0.598747	-1.44879	-0.85626	-0.748624
chr04	11900000	1085	-1.11386	-0.66766	-1.50785	-1.01279	-0.986316
chr04	12000000	950	-1.36215	-0.925251	-1.82307	-1.29863	-1.29604
chr04	12100000	827	-0.822691	-0.208739	-1.4508	-0.892403	-0.652804
chr04	12200000	947	-0.596518	-0.427036	-1.33734	-0.861172	-0.838368
chr04	12300000	766	-0.88409	-0.564786	-1.39674	-0.815516	-0.834557
chr04	12400000	786	-0.933051	-0.479831	-1.49013	-0.995817	-1.02973
chr04	12500000	795	-0.222028	0.0666309	-1.1123	-0.501454	-0.287592
chr04	12600000	1073	-0.966361	-0.505019	-1.62633	-0.97214	-1.27059
chr04	12700000	1227	-0.763447	-0.456968	-1.30735	-0.850711	-0.869531
chr04	12800000	1240	-0.708639	-0.90538	-1.15333	-0.658315	-0.89281
chr04	12900000	909	-0.945289	-0.814323	-1.56719	-0.802339	-1.15043
chr04	13000000	954	-0.921404	-0.798529	-1.48359	-0.882814	-1.09118
chr04	13100000	1168	-0.728037	-0.357597	-1.39816	-0.750016	-1.02266
chr04	13200000	989	-1.13547	-0.774541	-1.64958	-1.22291	-1.14573
chr04	13300000	784	-0.645892	-0.594547	-1.37638	-0.557035	-0.814362
chr04	13400000	632	-0.531848	-0.46945	-1.31169	-1.03462	-0.918305
chr04	13500000	896	-0.599221	-0.586782	-1.34738	-1.01441	-1.08316
chr04	13600000	936	-1.11881	-0.803151	-1.78707	-1.33186	-1.25863
chr04	13700000	957	-0.922856	-0.633703	-1.45131	-1.07699	-1.07936
chr04	13800000	984	-1.23827	-1.31131	-1.52603	-1.08982	-1.07464
chr04	13900000	887	-0.670641	-0.681836	-1.31609	-0.657233	-0.669574
chr04	14000000	932	-0.733716	-0.497465	-1.3985	-0.854662	-0.804169
chr04	14100000	941	-0.933441	-0.640636	-1.49034	-1.05575	-0.997031
chr04	14200000	1165	-1.04785	-0.454425	-1.44334	-0.939301	-0.946773
chr04	14300000	920	-1.09065	-0.586316	-1.66314	-1.26788	-1.01139
chr04	14400000	849	-0.905884	-0.876968	-1.59578	-0.942515	-1.02676
chr04	14500000	909	-0.717487	-0.599399	-1.54448	-1.15648	-1.01242
chr04	14600000	792	-0.764454	-0.572107	-1.43117	-1.21746	-0.906362
chr04	14700000	576	-0.914041	-0.315984	-1.39606	-0.995926	-0.940124
chr04	14800000	582	-0.773465	-0.513523	-1.5436	-1.17222	-1.02693
chr04	14900000	926	-0.82735	-0.537632	-1.29703	-0.64842	-0.952577
chr04	15000000	543	-0.698628	-0.461121	-1.35799	-0.626944	-0.946869
chr04	15100000	753	-0.979426	-0.841311	-1.41992	-0.887644	-1.01942
chr04	15200000	728	-1.21364	-0.836141	-1.55703	-0.92485	-1.13604
chr04	15300000	708	-1.32945	-1.03134	-1.64134	-1.19583	-1.33445
chr04	15400000	909	-1.10767	-0.858024	-1.5213	-1.09443	-1.10103
chr04	15500000	1103	-0.988547	-0.70539	-1.43877	-0.911912	-1.04779
chr04	15600000	963	-1.1415	-0.857284	-1.63702	-1.22669	-1.18807
chr04	15700000	1054	-1.02008	-0.861069	-1.52117	-0.832426	-1.13509
chr04	15800000	795	-1.07766	-1.03603	-1.59173	-0.882594	-1.14998
chr04	15900000	1039	-0.818969	-0.584292	-1.44378	-0.458793	-0.834928
chr04	16000000	564	-0.92002	-0.918507	-1.39403	-0.758426	-1.12912
chr04	16100000	455	-1.08757	-1.12467	-1.5007	-0.839667	-0.98451
chr04	16200000	945	-0.915737	-0.776926	-1.45457	-0.899223	-0.932644
chr04	16300000	914	-0.683103	-0.458212	-1.3386	-0.807937	-0.583839
chr04	16400000	931	-0.575878	-0.342747	-1.31599	-0.631097	-0.730886
chr04	16500000	1274	-0.615833	-0.556098	-1.11955	-0.54789	-0.685498
chr04	16600000	1045	-0.790157	-0.689978	-1.37524	-0.761342	-1.06008
chr04	16700000	741	-1.01048	-0.754317	-1.74596	-1.00188	-1.18056
chr04	16800000	892	-0.487273	-0.49287	-1.31618	-0.625867	-0.851863
chr04	16900000	827	-0.704521	-0.315635	-1.38467	-0.677295	-0.488553
chr04	17000000	822	-0.722894	-0.591899	-1.55997	-0.861758	-0.880342
chr04	17100000	991	-0.718001	-0.665926	-1.39443	-0.547094	-0.749312
chr04	17200000	986	-0.61717	-0.5529	-1.28723	-0.574425	-0.632522
chr04	17300000	800	-0.749708	-0.451317	-1.32618	-0.587933	-0.717359
chr04	17400000	498	-0.929425	-0.873894	-1.6481	-0.814942	-0.900587
chr04	17500000	817	-0.683985	-0.480815	-1.29004	-0.513518	-0.632364
chr04	17600000	940	-0.617508	-0.630739	-1.32478	-0.54814	-0.766757
chr04	17700000	841	-0.730389	-0.713883	-1.41583	-0.45604	-0.765655
chr04	17800000	751	-0.564194	-0.770344	-1.35678	-0.715624	-0.906363
chr04	17900000	525	-0.769021	-0.964991	-1.44076	-0.893045	-0.970072
chr04	18000000	542	-0.848802	-0.80493	-1.63058	-0.737369	-1.29581
chr04	18100000	373	-1.1318	-1.18841	-1.74674	-1.18634	-1.30674
chr04	18200000	251	-1.22654	-1.33124	-1.80643	-1.14534	-1.22002
chr04	18300000	581	-0.926674	-0.892316	-1.62533	-1.02538	-1.0339
chr04	18400000	723	-1.07108	-1.22816	-1.63149	-1.239	-1.19976
chr04	18500000	417	-0.988823	-1.16325	-1.70528	-1.04063	-1.10931
chr04	18600000	542	-0.665813	-0.795918	-1.45811	-0.924394	-0.954365
chr04	18700000	398	-0.8422	-0.52441	-1.37878	-0.683355	-1.0461
chr04	18800000	458	-1.1419	-0.984102	-1.64615	-1.35794	-1.31601
chr04	18900000	359	-0.459826	-0.560363	-1.18241	-0.22719	-0.719183
chr04	19000000	226	-0.0162519	-0.398538	-1.26609	-0.358752	-0.58658
chr04	19100000	377	-0.747405	-0.46907	-1.19867	-0.477083	-0.79791
chr04	19200000	307	-0.129264	-0.353123	-0.920849	0.0824531	-0.551236
chr04	19300000	354	-1.0071	-0.930133	-1.40036	-1.32389	-1.21081
chr04	19400000	282	-0.914101	-0.831823	-1.53291	-0.706478	-1.31239
chr04	19500000	508	-1.59273	-0.888106	-2.12302	-1.8016	-1.7525
chr04	19600000	415	-0.340699	0.0983213	-1.44656	-0.876532	-0.661593
chr05	0	395	-1.0206	-1.32128	-1.61774	-0.83003	-0.9069
chr05	100000	400	-1.04068	-0.962821	-1.59318	-0.896241	-0.985188
chr05	200000	651	-1.02926	-0.761364	-1.5803	-1.19459	-0.805483
chr05	300000	591	-0.918312	-0.847756	-1.27023	-1.10792	-0.6436
chr05	400000	625	-1.27248	-1.20959	-1.6741	-1.05449	-1.21634
chr05	500000	611	-0.696203	-0.528106	-1.48121	-0.736229	-0.482356
chr05	600000	595	-1.05079	-0.933391	-1.63364	-1.03695	-0.746844
chr05	700000	520	-1.1327	-0.949996	-1.64482	-1.50346	-1.12905
chr05	800000	389	-0.607015	-0.527389	-1.31464	-0.834032	-0.646307
chr05	900000	389	-0.801734	-0.924318	-1.44312	-0.759746	-0.836145
chr05	1000000	400	-0.978427	-0.952782	-1.62025	-1.54731	-0.813668
chr05	1100000	479	-0.820508	-0.742046	-1.46114	-0.829542	-0.674833
chr05	1200000	477	-0.976203	-1.51348	-1.72331	-1.43522	-1.02687
chr05	1300000	368	-1.23707	-1.16168	-1.777	-1.03152	-1.24291
chr05	1400000	432	-0.847317	-0.862483	-1.41947	-1.17402	-0.782749
chr05	1500000	702	-1.02724	-1.01453	-1.47104	-1.06229	-1.04121
chr05	1600000	1037	-1.04508	-0.83826	-1.60864	-1.04888	-0.974438
chr05	1700000	874	-0.934115	-0.896963	-1.52454	-0.938752	-0.937114
chr05	1800000	468	-0.871734	-0.812959	-1.5251	-0.847837	-0.95778
chr05	1900000	348	-0.961085	-0.731845	-1.6127	-1.06421	-1.28745
chr05	2000000	761	-0.815413	-0.727143	-1.48574	-0.861931	-0.831971
chr05	2100000	685	-0.999646	-1.04078	-1.52249	-0.850285	-0.74552
chr05	2200000	547	-0.368085	-0.63617	-1.18213	-0.728622	-0.461871
chr05	2300000	675	-0.8867	-1.03064	-1.56955	-1.00618	-0.906794
chr05	2400000	973	-0.595053	-0.653538	-1.30637	-0.615656	-0.76642
chr05	2500000	809	-0.338038	-0.65667	-1.1847	-0.25045	-0.690668
chr05	2600000	538	-0.434898	-0.465898	-1.25899	-0.669855	-0.733478
chr05	2700000	745	-0.801876	-0.72652	-1.35781	-0.440583	-0.743238
chr05	2800000	811	-0.733261	-0.796158	-1.31179	-0.900879	-0.700894
chr05	2900000	1158	-0.449298	-0.6687	-1.16627	-0.614323	-0.595287
chr05	3000000	826	-0.315564	-0.578744	-1.42064	-0.576692	-0.658907
chr05	3100000	824	-0.723216	-0.711043	-1.34916	-0.666365	-0.711174
chr05	3200000	925	-1.04641	-1.07833	-1.61213	-0.910041	-1.05328
chr05	3300000	746	-1.15258	-1.29548	-1.72716	-0.969691	-1.08074
chr05	3400000	1158	-0.653087	-0.718575	-1.06691	-0.28269	-0.592918
chr05	3500000	917	-0.585982	-0.550396	-1.31701	-0.774906	-0.586
chr05	3600000	783	-0.91713	-0.997473	-1.58606	-1.03843	-0.979328
chr05	3700000	690	-0.655575	-1.00839	-1.49133	-0.79802	-0.912995
chr05	3800000	794	-0.774276	-0.928133	-1.37108	-0.769118	-0.780187
chr05	3900000	744	-0.6026	-0.662655	-1.3043	-0.730579	-0.618686
chr05	4000000	1019	-1.01044	-1.13176	-1.58239	-0.73756	-0.918495
chr05	4100000	744	-0.94258	-0.804008	-1.40968	-0.72971	-0.820102
chr05	4200000	763	-0.454478	-0.32983	-1.07649	-0.672728	-0.709788
chr05	4300000	527	-1.03046	-1.15482	-1.66284	-1.10741	-1.107
chr05	4400000	466	-0.539906	-0.995086	-1.3637	-0.874971	-0.951621
chr05	4500000	474	-0.868688	-0.883068	-1.67331	-1.15803	-1.04188
chr05	4600000	755	-0.657218	-0.964715	-1.43806	-0.930951	-0.795488
chr05	4700000	868	-0.935831	-0.846952	-1.48102	-0.773787	-0.824062
chr05	4800000	990	-0.786723	-0.814823	-1.34319	-0.570739	-0.798713
chr05	4900000	872	-0.848164	-0.970565	-1.43018	-0.966023	-0.890403
chr05	5000000	969	-0.351778	-0.383383	-0.992656	-0.147997	-0.437455
chr05	5100000	888	-0.428212	-0.584746	-1.30378	-0.497065	-0.35286
chr05	5200000	759	-0.939973	-0.877029	-1.60076	-0.704122	-1.03625
chr05	5300000	467	-0.868938	-0.735651	-1.43638	-0.857846	-0.860353
chr05	5400000	689	-0.965692	-0.648065	-1.41327	-1.09617	-0.866101
chr05	5500000	992	-0.809544	-0.618504	-1.48642	-0.990651	-0.819404
chr05	5600000	925	-0.52982	-0.866596	-1.47949	-0.766094	-0.788602
chr05	5700000	1085	-1.16677	-1.02002	-1.63831	-0.839678	-1.16681
chr05	5800000	1036	-0.974837	-1.19289	-1.82384	-1.12087	-1.36435
chr05	5900000	918	-1.01713	-1.17413	-1.60336	-1.2388	-1.16366
chr05	6000000	988	-0.764618	-0.880681	-1.44201	-0.868184	-0.880301
chr05	6100000	1020	-0.636765	-0.513279	-1.36628	-0.633495	-0.749854
chr05	6200000	790	-0.771805	-0.757116	-1.40084	-0.845937	-0.862157
chr05	6300000	608	-0.796717	-0.716188	-1.4075	-0.838467	-0.864626
chr05	6400000	723	-0.591482	-0.301893	-1.33908	-0.656973	-0.855549
chr05	6500000	723	-0.294428	-0.330677	-0.801899	-0.371703	-0.368093
chr05	6600000	707	-0.654121	-0.863416	-0.836764	-0.408092	-0.296473
chr05	6700000	627	0.0788078	-0.305083	-0.0429887	-0.17722	0.48549
chr05	6800000	563	-0.178795	0.100438	-1.6692	-0.798793	0.00982296
chr05	6900000	719	-0.0178759	-0.104168	-0.534577	0.356316	0.460967
chr05	7000000	626	-0.16478	-0.0267369	-0.35344	0.0418153	0.394821
chr05	7100000	800	-0.313785	-0.0426475	-0.407974	-0.155192	0.200947
chr05	7200000	592	-0.297887	-0.764775	-1.12705	-0.725714	-0.439463
chr05	7300000	728	-0.68728	-0.861479	-1.31126	-1.18599	-0.827448
chr05	7400000	782	-0.555456	-0.885624	-1.07419	-1.10971	-0.616025
chr05	7500000	659	-0.57498	-0.956274	-1.4844	-1.00399	-0.609299
chr05	7600000	635	-0.868125	-1.41556	-1.61537	-1.21915	-0.964699
chr05	7700000	761	-0.907563	-1.09452	-1.45072	-0.743566	-0.62755
chr05	7800000	794	-0.595481	-0.903211	-1.12036	-0.67236	-0.383087
chr05	7900000	968	-0.588	-0.895252	-1.12483	-0.568723	-0.463774
chr05	8000000	829	-0.948269	-0.909016	-1.27713	-1.07341	-0.947341
chr05	8100000	731	-0.994896	-1.17822	-1.49466	-1.13841	-1.0491
chr05	8200000	953	-1.01498	-0.725206	-1.64348	-1.18242	-0.945735
chr05	8300000	1002	-0.812837	-0.56947	-1.23607	-0.722431	-0.592183
chr05	8400000	786	-0.573788	-0.701726	-1.19128	-0.402074	-0.376095
chr05	8500000	631	-0.620923	-0.84943	-1.43672	-0.596026	-0.912343
chr05	8600000	771	-0.833117	-0.726642	-1.4571	-0.594994	-0.65534
chr05	8700000	935	-0.588438	-0.791216	-1.28027	-0.535941	-0.614344
chr05	8800000	1137	-0.967973	-0.998445	-1.50532	-0.948821	-0.891757
chr05	8900000	1088	-0.475169	-0.690043	-1.23696	-0.656003	-0.650607
chr05	9000000	977	-0.648497	-0.679502	-1.42878	-0.768513	-0.886983
chr05	9100000	476	-0.338352	-0.410727	-1.05178	-0.555532	-0.76313
chr05	9200000	818	-0.468312	-0.458235	-1.26343	-0.462643	-0.795871
chr05	9300000	552	-0.553507	-0.721194	-1.24766	-0.647691	-0.753818
chr05	9400000	642	-0.370999	-0.679052	-1.4772	-0.779187	-0.969385
chr05	9500000	957	-0.185716	-0.669895	-1.25219	-0.626156	-0.719786
chr05	9600000	703	-0.675662	-0.758166	-1.46986	-0.730574	-0.72294
chr05	9700000	1030	-0.834275	-0.690645	-1.42691	-0.806593	-0.738415
chr05	9800000	1181	-1.04921	-0.719666	-1.08303	-0.86608	-0.706592
chr05	9900000	1021	-0.728683	-0.489406	-1.38474	-0.607834	-0.954989
chr05	10000000	639	-0.844223	-0.822416	-1.5136	-0.669707	-1.08674
chr05	10100000	661	-0.779882	-0.866624	-1.6398	-0.61107	-1.05282
chr05	10200000	585	-0.658645	-0.615277	-1.27855	-0.642377	-0.727234
chr05	10300000	857	-0.701502	-0.785995	-1.32753	-0.623374	-0.843766
chr05	10400000	781	-0.683465	-0.681353	-1.31922	-0.554294	-0.742563
chr05	10500000	1102	-0.500253	-0.596073	-1.07	-0.208421	-0.458586
chr05	10600000	803	-0.753628	-0.399593	-1.131	-0.702117	-0.623644
chr05	10700000	320	-0.678142	-0.513825	-1.11229	-0.838528	-0.467514
chr05	10800000	974	-0.54486	-0.324165	-1.03605	-0.392788	-0.559017
chr05	10900000	302	-0.805308	-0.575211	-0.790276	-0.615265	-0.397098
chr05	11000000	1038	-0.689151	-0.693237	-1.2654	-0.299688	-0.676489
chr05	11100000	1023	-0.517997	-0.588706	-1.26101	-1.01463	-0.780437
chr05	11200000	1189	-0.566728	-0.411698	-1.20782	-0.496191	-0.636005
chr05	11300000	1250	-1.0164	-0.825315	-1.4685	-0.773262	-1.0264
chr05	11400000	1072	-0.683026	-0.681004	-1.31499	-0.597778	-0.712235
chr05	11500000	1010	-0.495221	-0.47742	-1.24413	-0.460007	-0.64922
chr05	11600000	1066	-1.11987	-1.08833	-1.57266	-1.19547	-1.12204
chr05	11700000	938	-0.58807	-0.931254	-1.29703	-1.11889	-0.836655
chr05	11800000	1219	-0.996501	-1.18161	-1.46517	-1.2496	-0.934059
chr05	11900000	1086	-1.14118	-0.942557	-1.51397	-1.22669	-1.0771
chr05	12000000	800	-1.28446	-1.26991	-1.66049	-1.12204	-1.23584
chr05	12100000	694	-1.0277	-0.84498	-1.49741	-1.43023	-0.912896
chr05	12200000	446	-0.875149	-0.909065	-1.31367	-1.50073	-1.17491
chr05	12300000	332	-0.98147	-0.556039	-1.52033	-1.5838	-1.1953
chr05	12400000	607	0.169001	0.65571	-0.561991	-0.338026	-0.325108
chr05	12500000	606	0.14991	-0.186595	-1.29728	-0.161532	-0.232214
chr05	12600000	665	-1.08696	-1.0726	-1.63269	-1.20239	-1.17582
chr05	12700000	747	-1.4877	-1.12934	-1.74866	-1.38163	-1.16829
chr05	12800000	606	-1.37073	-1.01406	-2.01482	-1.45346	-1.53971
chr05	12900000	1039	-0.734097	-0.780966	-1.36711	-1.1776	-0.676489
chr05	13000000	1265	-0.485911	-0.380153	-0.965686	-0.538036	-0.524199
chr05	13100000	824	-0.754291	-0.598873	-1.74616	-0.943485	-1.12018
chr05	13200000	1212	-0.41567	-0.0986185	-1.1663	-0.606984	-0.436393
chr05	13300000	1065	-0.81541	-0.799797	-1.38786	-0.675253	-0.832343
chr05	13400000	1126	-0.54627	-0.429452	-1.16352	-0.718518	-0.704382
chr05	13500000	1189	-0.868798	-0.87711	-1.58717	-0.666159	-1.12902
chr05	13600000	1048	-0.774257	-0.65962	-1.31428	-0.599726	-0.813213
chr05	13700000	1020	-0.564661	-0.787817	-1.31552	-0.785012	-0.837385
chr05	13800000	1011	-0.778477	-0.897668	-1.50016	-0.982607	-1.12404
chr05	13900000	894	-0.626335	-0.522405	-1.4508	-1.37036	-1.0711
chr05	14000000	1070	-0.637603	-0.547548	-1.25248	-0.70608	-0.58847
chr05	14100000	1240	-0.707568	-0.633512	-1.14123	-0.458226	-0.884151
chr05	14200000	1459	-0.941154	-1.0031	-1.34228	-0.571698	-0.922522
chr05	14300000	1359	-1.17278	-1.18737	-1.58654	-0.773828	-1.03588
chr05	14400000	1316	-0.959453	-1.0533	-1.51147	-0.611215	-0.965094
chr05	14500000	1356	-0.644933	-0.787106	-1.21519	-0.681273	-0.814776
chr05	14600000	1261	-1.14487	-1.07913	-1.60177	-0.833021	-1.0812
chr05	14700000	907	-0.666612	-0.599184	-1.26011	-0.83208	-0.843006
chr05	14800000	1096	-0.911237	-1.01897	-1.48329	-0.673826	-0.839571
chr05	14900000	1257	-0.761364	-0.701888	-1.26638	-0.631563	-0.662885
chr05	15000000	770	-0.23418	-0.572112	-1.07328	-0.567773	-0.406507
chr05	15100000	790	-0.318169	-0.149525	-0.928346	-0.130456	-0.41202
chr05	15200000	1268	-0.747351	-0.455522	-1.15711	-0.621025	-0.644774
chr05	15300000	1347	-0.6986	-0.578553	-1.20247	-0.515023	-0.706426
chr05	15400000	1152	-0.860932	-0.774867	-1.40154	-0.626296	-0.873988
chr05	15500000	1208	-0.726532	-0.411978	-1.26119	-0.212893	-0.664333
chr05	15600000	1111	-0.760496	-0.298262	-1.1172	-0.315812	-0.776802
chr05	15700000	761	-0.878885	-0.666374	-1.57351	-0.807466	-1.07463
chr05	15800000	846	-0.920654	-0.449559	-1.47944	-1.01967	-1.08605
chr05	15900000	823	-0.901543	-0.87223	-1.49389	-0.923365	-0.749045
chr05	16000000	908	-0.51988	-0.23076	-1.111	-0.491066	-0.628441
chr05	16100000	610	-0.72944	-0.609025	-1.47363	-0.885917	-0.998629
chr05	16200000	955	-0.609375	-0.44718	-1.36198	-0.533594	-0.73952
chr05	16300000	902	-0.344768	-0.303924	-0.981874	-0.458361	-0.532594
chr05	16400000	567	-0.305485	-0.197965	-1.03334	-0.718745	-0.424765
chr05	16500000	1125	-0.649526	-0.445178	-1.31422	-0.802403	-0.643327
chr05	16600000	901	-0.56243	-0.555569	-1.03286	-0.215941	-0.625914
chr05	16700000	884	-0.64601	-0.62318	-1.25223	-0.360283	-0.858698
chr05	16800000	849	-0.517513	-0.419435	-1.43632	-0.641365	-0.7226
chr05	16900000	646	-0.457494	-0.821449	-1.24765	-0.507626	-0.69163
chr05	17000000	699	-0.947207	-0.816078	-1.38469	-0.593566	-0.95218
chr05	17100000	711	-1.01895	-0.847443	-1.42016	-0.612411	-1.02543
chr05	17200000	666	-0.648822	-0.450079	-1.08905	-0.44747	-0.688726
chr05	17300000	477	-0.876177	-0.681862	-1.60353	-1.43946	-0.949636
chr05	17400000	575	-0.853626	-1.20125	-1.48862	-1.20509	-1.16246
chr05	17500000	697	-0.852444	-0.69779	-1.33132	-0.802756	-0.970133
chr05	17600000	613	-0.586077	-0.579758	-1.13664	-0.565766	-0.809528
chr05	17700000	687	-0.762273	-0.703736	-1.28023	-0.496888	-0.709072
chr05	17800000	452	-0.707586	-0.824343	-1.32809	-0.647624	-0.80003
chr05	17900000	420	-0.657274	-0.878905	-1.32847	-0.775314	-0.88177
chr05	18000000	724	-0.707389	-0.617981	-1.38506	-0.749395	-0.957378
chr05	18100000	811	-0.598164	-0.795588	-1.3832	-1.05735	-0.746404
chr05	18200000	756	-0.498677	-0.239496	-1.01987	-0.531882	-0.431051
chr05	18300000	805	-0.949616	-0.628106	-1.31209	-0.818831	-0.746784
chr05	18400000	640	-1.08	-1.05902	-1.56432	-0.866591	-1.02984
chr05	18500000	758	-1.24577	-1.04798	-1.58878	-1.14078	-1.32234
chr05	18600000	795	-1.13388	-0.969824	-1.70023	-0.854577	-1.03675
chr05	18700000	771	-0.834751	-0.700616	-1.3656	-0.984246	-0.846646
chr05	18800000	467	-0.728237	-0.81598	-1.17813	-0.674737	-0.761469
chr05	18900000	797	-0.970285	-1.013	-1.58214	-0.74576	-1.05438
chr05	19000000	523	-0.899543	-0.669937	-1.40031	-0.756121	-1.07255
chr05	19100000	468	-0.960613	-0.949893	-1.62516	-0.956676	-1.2216
chr05	19200000	636	-0.84307	-0.895226	-1.43183	-0.850985	-0.962179
chr05	19300000	360	-0.736072	-1.16014	-1.34909	-0.679117	-0.881149
chr05	19400000	240	-0.782916	-0.54234	-1.37589	-1.07788	-0.789489
chr05	19500000	566	-1.15315	-0.991089	-1.64553	-1.43822	-1.20807
chr05	19600000	468	-1.39004	-1.25572	-1.91144	-1.31106	-1.5239
chr05	19700000	691	-1.6245	-1.69536	-1.99362	-1.45604	-1.7916
chr06	0	508	-1.79341	-1.8368	-2.22812	-0.855597	-1.8654
chr06	100000	575	-1.53175	-1.55785	-1.85232	-1.44351	-1.55366
chr06	200000	763	-1.3416	-1.2462	-1.58011	-0.917166	-0.907509
chr06	300000	871	-1.02727	-1.10019	-1.5391	-0.665381	-1.09125
chr06	400000	829	-1.00641	-0.908706	-1.43916	-0.694407	-0.95375
chr06	500000	758	-0.865907	-0.961351	-1.45776	-0.832565	-1.1777
chr06	600000	610	-0.760639	-0.88813	-1.51845	-0.798427	-1.10612
chr06	700000	804	-0.711289	-0.613294	-1.38714	-0.513668	-0.92807
chr06	800000	704	-1.09309	-1.01905	-1.60548	-1.03656	-1.26883
chr06	900000	577	-0.761555	-0.337508	-1.19479	-0.530447	-0.728837
chr06	1000000	882	-0.591668	-0.494747	-1.20486	-0.477412	-0.643582
chr06	1100000	590	-0.964745	-1.00031	-1.52704	-0.96836	-1.14217
chr06	1200000	753	-0.687706	-0.705302	-1.48577	-1.02987	-0.931775
chr06	1300000	767	-0.724886	-0.769109	-1.365	-0.739827	-0.782673
chr06	1400000	685	-0.642944	-0.71351	-1.22493	-0.685728	-0.786854
chr06	1500000	722	-0.579891	-0.341384	-1.13484	-0.62454	-0.723177
chr06	1600000	913	-0.562193	-0.471495	-1.1069	-0.695226	-0.642544
chr06	1700000	718	-0.700979	-0.773784	-1.36575	-0.89231	-0.576064
chr06	1800000	1021	-0.685319	-0.508558	-1.25588	-0.726132	-0.666103
chr06	1900000	667	-0.708267	-0.932798	-1.43044	-0.422862	-0.796847
chr06	2000000	502	-1.02562	-1.24362	-1.75218	-1.12476	-1.17825
chr06	2100000	444	-0.677216	-0.890311	-1.51969	-1.14818	-0.970585
chr06	2200000	520	-0.810055	-0.869277	-1.49561	-0.813935	-1.01556
chr06	2300000	608	-0.649414	-0.963495	-1.52269	-0.990973	-0.979265
chr06	2400000	564	-0.598676	-0.811454	-1.71254	-1.09926	-1.15227
chr06	2500000	739	-0.622615	-0.604757	-1.46945	-0.812121	-0.703333
chr06	2600000	755	-0.393025	-0.614158	-1.51325	-0.766881	-0.808683
chr06	2700000	717	-0.615706	-0.74553	-1.4111	-0.925254	-0.895503
chr06	2800000	1055	-0.704976	-0.79798	-1.27964	-0.665455	-0.809195
chr06	2900000	815	-0.469098	-0.607788	-1.27418	-0.510171	-0.730039
chr06	3000000	1001	-0.722986	-0.551316	-1.32837	-0.734202	-0.839086
chr06	3100000	1084	-0.510643	-0.689797	-1.32394	-0.556088	-0.930217
chr06	3200000	938	-0.812953	-0.975241	-1.48384	-0.672072	-0.988072
chr06	3300000	879	-0.678101	-0.891704	-1.34258	-0.566221	-0.875245
chr06	3400000	852	-0.7534	-0.792301	-1.53607	-0.863999	-0.954629
chr06	3500000	905	-0.59553	-0.750462	-1.00585	-0.411997	-0.640805
chr06	3600000	757	-0.6836	-0.746698	-1.42231	-0.861132	-0.777796
chr06	3700000	645	-0.607352	-0.66518	-1.45839	-0.830659	-0.917983
chr06	3800000	997	-0.843075	-0.942587	-1.49327	-1.0235	-0.837634
chr06	3900000	936	-0.754588	-1.10898	-1.52601	-0.870348	-0.910806
chr06	4000000	984	-0.508747	-0.594113	-1.25736	-0.661725	-0.78954
chr06	4100000	813	-0.645545	-0.933605	-1.44669	-0.66821	-0.675602
chr06	4200000	925	-0.394944	-0.690822	-1.40133	-0.512591	-0.858057
chr06	4300000	765	-0.960581	-0.656042	-1.54975	-1.31193	-0.907307
chr06	4400000	659	-0.965777	-1.04075	-1.57539	-0.879665	-1.05122
chr06	4500000	673	-0.496621	-0.769599	-1.26594	-0.421705	-0.513193
chr06	4600000	757	-0.723217	-0.892892	-1.32017	-0.898079	-0.782125
chr06	4700000	803	-0.706209	-0.861831	-1.4436	-0.889349	-0.823259
chr06	4800000	1123	-0.678953	-0.723416	-1.2697	-0.898856	-0.742929
chr06	4900000	1072	-0.587868	-0.474183	-1.16322	-0.888225	-0.626006
chr06	5000000	856	-0.885479	-0.923391	-1.51831	-1.00384	-0.969694
chr06	5100000	835	-0.95618	-0.778164	-1.50992	-0.552448	-0.83869
chr06	5200000	873	-1.11513	-0.823121	-1.52517	-0.822717	-1.16218
chr06	5300000	1171	-0.36292	-0.0721722	-1.01443	-0.00198984	-0.313298
chr06	5400000	1032	-0.820997	-0.793964	-1.41778	-0.750657	-1.02181
chr06	5500000	1168	-1.06686	-0.990473	-1.47833	-0.871297	-1.09211
chr06	5600000	972	-0.852109	-0.601321	-1.32418	-0.842617	-0.915953
chr06	5700000	962	-1.11602	-0.928926	-1.62333	-1.24286	-1.11968
chr06	5800000	799	-1.19336	-1.07189	-1.8073	-1.19627	-1.28289
chr06	5900000	869	-0.387012	-0.0557782	-1.19224	-0.354469	-0.557921
chr06	6000000	733	-0.886604	-0.657325	-1.8007	-0.984924	-1.17249
chr06	6100000	890	-1.21143	-1.02789	-1.75803	-1.2269	-1.03711
chr06	6200000	755	-0.936344	-0.834405	-1.54585	-1.09379	-0.930275
chr06	6300000	678	-0.671216	-0.475809	-1.39107	-0.841838	-0.487954
chr06	6400000	687	-0.924898	-0.674713	-1.43707	-0.993798	-0.555463
chr06	6500000	815	-0.972895	-0.842647	-1.36965	-1.09214	-0.864538
chr06	6600000	811	-1.1598	-1.36592	-1.34846	-0.91589	-0.916099
chr06	6700000	1004	-1.40142	-1.18476	-1.84884	-1.28982	-1.2771
chr06	6800000	1087	-0.956021	-1.00539	-1.57577	-0.845302	-0.906131
chr06	6900000	969	-0.994931	-0.763617	-1.47388	-0.957968	-1.02846
chr06	7000000	905	-1.00311	-1.24179	-1.78134	-1.12345	-1.21521
chr06	7100000	794	-0.844566	-0.882663	-1.6089	-1.00502	-0.953627
chr06	7200000	971	-0.968191	-1.02266	-1.42253	-0.870447	-1.00056
chr06	7300000	632	-1.13311	-1.13998	-1.74915	-1.09907	-1.26406
chr06	7400000	790	-0.568371	-0.453548	-1.38921	-0.842677	-0.756256
chr06	7500000	888	-0.313867	-0.321393	-1.2808	-0.633016	-0.748663
chr06	7600000	1014	-0.827746	-0.881138	-1.27912	-0.685734	-0.747364
chr06	7700000	867	-0.541272	-0.796997	-1.37746	-0.718606	-0.838289
chr06	7800000	870	-0.711739	-1.06091	-1.40006	-0.622109	-1.02649
chr06	7900000	974	-0.861092	-0.744191	-1.48347	-0.948857	-1.0516
chr06	8000000	929	-0.867764	-0.920965	-1.48107	-0.895367	-0.854485
chr06	8100000	873	-0.826811	-0.993163	-1.55935	-1.13098	-0.952677
chr06	8200000	917	-0.419628	-0.542886	-1.27672	-0.750284	-0.777445
chr06	8300000	931	-0.76222	-0.846381	-1.42507	-1.05094	-0.914467
chr06	8400000	709	-0.52043	-0.727004	-1.45993	-0.827796	-0.747301
chr06	8500000	850	-0.863048	-0.878016	-1.58455	-0.978609	-0.85786
chr06	8600000	950	-0.565379	-0.479784	-1.31468	-0.676909	-0.636726
chr06	8700000	1011	-0.758219	-0.811369	-1.48565	-0.672966	-0.878202
chr06	8800000	1208	-0.753579	-0.774201	-1.45962	-0.69316	-0.941741
chr06	8900000	926	-0.818752	-0.846045	-1.67412	-1.04986	-0.96785
chr06	9000000	641	-0.700102	-0.752805	-1.51311	-0.778778	-0.859655
chr06	9100000	1145	-0.72023	-0.643991	-1.30673	-0.575267	-0.824974
chr06	9200000	1084	-0.976055	-0.89278	-1.45823	-0.956119	-0.952145
chr06	9300000	885	-0.822323	-0.652086	-1.56491	-0.669955	-0.908104
chr06	9400000	1097	-0.996122	-0.768348	-1.48636	-0.806705	-0.98685
chr06	9500000	972	-0.268667	-0.353738	-0.994609	-0.231287	-0.296045
chr06	9600000	1026	-0.41746	-0.334301	-1.02917	-0.397037	-0.477847
chr06	9700000	1208	-0.409862	-0.352571	-0.979866	-0.00699279	-0.244935
chr06	9800000	878	-0.769188	-0.77751	-1.48001	-0.93251	-0.781472
chr06	9900000	1019	-0.539486	-0.407715	-1.24711	-0.526005	-0.756306
chr06	10000000	855	-0.24401	-0.464817	-1.1269	-0.508487	-0.674361
chr06	10100000	995	-0.345601	-0.489432	-1.09349	-0.22332	-0.41688
chr06	10200000	910	-0.730118	-0.636706	-1.28524	-0.804911	-0.728419
chr06	10300000	736	-0.667777	-0.497544	-1.38179	-0.956619	-0.651108
chr06	10400000	1002	-0.849191	-0.795015	-1.47719	-0.85649	-1.09134
chr06	10500000	545	-0.589353	-0.762417	-1.47112	-0.641318	-0.887925
chr06	10600000	937	-0.444521	-0.490655	-1.20626	-0.443713	-0.521777
chr06	10700000	992	-0.532058	-0.64388	-1.41886	-0.558657	-0.835261
chr06	10800000	1181	-0.940018	-0.759434	-1.47315	-0.589815	-0.99305
chr06	10900000	954	-0.397089	-0.196013	-1.33524	-0.290891	-0.611731
chr06	11000000	884	-0.576287	-0.646157	-1.38544	-0.721259	-0.849254
chr06	11100000	1091	-0.767567	-0.540243	-1.36083	-0.580566	-0.848419
chr06	11200000	1037	-0.911378	-0.595287	-1.44792	-0.513319	-1.05948
chr06	11300000	921	-0.935451	-0.802637	-1.54557	-0.766677	-1.11215
chr06	11400000	1087	-1.03067	-0.955005	-1.44025	-0.654816	-1.12497
chr06	11500000	1199	-0.768392	-0.270648	-1.19082	-0.454816	-0.719488
chr06	11600000	960	-0.680786	-0.591449	-1.33316	-0.906567	-0.831759
chr06	11700000	1075	-0.741511	-0.589192	-1.24783	-0.626315	-0.792986
chr06	11800000	833	-0.673614	-0.457668	-1.23543	-0.476744	-0.778041
chr06	11900000	812	-0.557433	-0.505168	-1.26865	-0.73347	-0.723452
chr06	12000000	1103	-0.470536	-0.534682	-1.21681	-0.431484	-0.601886
chr06	12100000	1164	-0.793638	-0.501767	-1.43919	-0.638726	-0.705054
chr06	12200000	1074	-0.711102	-0.514771	-1.23054	-0.582518	-0.538459
chr06	12300000	1090	-0.631724	-0.832804	-1.29975	-0.457361	-0.657524
chr06	12400000	1064	-0.58618	-0.592673	-1.32818	-0.531368	-0.724549
chr06	12500000	1288	-0.433034	-0.562886	-1.21825	-0.47092	-0.610813
chr06	12600000	866	-0.914099	-1.19604	-1.69616	-1.11535	-1.1441
chr06	12700000	707	-1.12149	-1.09226	-1.42879	-1.04863	-1.19329
chr06	12800000	406	-1.26931	-1.12977	-1.62948	-0.882235	-1.04353
chr06	12900000	343	-1.67799	-1.74379	-2.10621	-1.8455	-1.76252
chr06	13000000	381	-1.79371	-1.49979	-1.97416	-1.23576	-1.49191
chr06	13100000	478	-1.66284	-1.58565	-1.92562	-1.23008	-1.52188
chr06	13200000	486	-1.49243	-1.43912	-1.92737	-1.19974	-1.38833
chr06	13300000	667	-1.08026	-0.934274	-1.73824	-1.20705	-1.00242
chr06	13400000	769	-1.12248	-1.17069	-1.18199	-0.73725	-1.02035
chr06	13500000	850	-0.949384	-0.976865	-1.19499	-0.864623	-0.657095
chr06	13600000	661	-1.2981	-1.40221	-1.74295	-1.17789	-1.3585
chr06	13700000	1078	-0.80592	-1.2461	-1.73084	-1.04105	-1.19824
chr06	13800000	1053	-0.598209	-0.689323	-1.45146	-0.754692	-0.618047
chr06	13900000	1212	-0.377195	-0.555287	-1.09722	-0.892036	-0.354069
chr06	14000000	1070	-0.268849	-0.588164	-1.28956	-0.351169	-0.525031
chr06	14100000	858	-0.587646	-0.604552	-1.42487	-0.602583	-0.778114
chr06	14200000	1056	-0.546378	-0.743995	-1.25512	-0.845286	-0.649749
chr06	14300000	1278	-0.131967	-0.102588	-0.946428	-0.624675	-0.145057
chr06	14400000	1106	-0.518375	-0.611045	-1.1101	-0.771947	-0.419846
chr06	14500000	1138	-0.837847	-0.92215	-1.46231	-0.993898	-0.860784
chr06	14600000	1326	-0.781563	-0.900939	-1.47497	-0.719375	-0.68336
chr06	14700000	1017	-1.04148	-1.19709	-1.61883	-0.700265	-0.970895
chr06	14800000	866	-0.624447	-0.703004	-1.24616	-0.460717	-0.433864
chr06	14900000	786	-0.853665	-0.723417	-1.46407	-0.707353	-0.773435
chr06	15000000	912	-1.12711	-1.00867	-1.58889	-0.714815	-0.920167
chr06	15100000	967	-1.05861	-1.07439	-1.67785	-0.960604	-1.05627
chr06	15200000	955	-0.922502	-0.749324	-1.61458	-0.589117	-0.807785
chr06	15300000	916	-1.09312	-1.05652	-1.64137	-0.728086	-1.00997
chr06	15400000	1113	-0.705388	-0.635067	-1.18003	-0.373543	-0.525525
chr06	15500000	778	-0.873315	-0.833978	-1.29859	-0.817293	-0.495887
chr06	15600000	840	-1.15781	-1.1912	-1.68439	-1.2037	-1.1789
chr06	15700000	706	-1.06673	-0.989138	-1.50519	-0.840361	-0.813807
chr06	15800000	939	-0.890134	-0.695679	-1.36046	-0.775657	-0.712263
chr06	15900000	859	-0.500272	-0.505295	-1.14016	-0.380948	-0.668146
chr06	16000000	677	-0.823034	-0.738348	-1.37635	-0.637599	-0.922629
chr06	16100000	504	-0.58093	-0.611421	-1.28859	-0.905506	-0.552028
chr06	16200000	802	-0.670917	-0.412564	-1.19032	-0.448688	-0.261786
chr06	16300000	1025	-0.990495	-0.985341	-1.52673	-0.803399	-1.06137
chr06	16400000	834	-0.69595	-0.881726	-1.41348	-0.471629	-0.826391
chr06	16500000	728	-0.472216	-0.757914	-1.21972	-0.717649	-0.511012
chr06	16600000	1308	-0.262262	-0.34573	-0.928528	-0.601276	-0.465726
chr06	16700000	1259	-0.584228	-0.67095	-1.23329	-0.594136	-0.676984
chr06	16800000	1249	-0.556116	-0.633331	-1.25012	-0.62991	-0.622617
chr06	16900000	1043	-0.619319	-0.73515	-1.32281	-0.423523	-0.690598
chr06	17000000	1182	-0.709857	-0.724035	-1.28243	-0.627638	-0.728976
chr06	17100000	1143	-0.76754	-0.977196	-1.35416	-0.809192	-0.94555
chr06	17200000	950	-1.06043	-1.14312	-1.6999	-0.947667	-1.04403
chr06	17300000	781	-0.773662	-0.803863	-1.29272	-0.64533	-0.721601
chr06	17400000	726	-1.0194	-0.996795	-1.4307	-1.07868	-0.929748
chr06	17500000	723	-0.81898	-0.72432	-1.27711	-0.884024	-0.927654
chr06	17600000	780	-0.875687	-0.959198	-1.33351	-0.676784	-0.803584
chr06	17700000	1015	-0.876562	-0.90685	-1.34611	-0.817121	-0.805888
chr06	17800000	933	-0.605893	-0.682625	-1.26666	-0.588501	-0.73419
chr06	17900000	1225	-0.877651	-0.656922	-1.21628	-0.602518	-0.820948
chr06	18000000	1059	-0.672453	-0.533718	-1.20036	-0.646852	-0.711535
chr06	18100000	948	-0.768222	-0.647549	-1.25794	-0.453286	-0.962671
chr06	18200000	1026	-0.762675	-0.707749	-1.34826	-0.806587	-0.824757
chr06	18300000	1045	-0.504907	-0.47133	-1.06068	-0.44242	-0.671469
chr06	18400000	991	-0.614932	-0.637312	-1.24945	-0.658779	-0.898499
chr06	18500000	872	-0.57438	-0.767382	-1.33074	-0.835566	-0.958533
chr06	18600000	587	-1.21901	-1.1264	-1.87542	-1.49896	-1.44529
chr06	18700000	522	-0.553674	-0.840732	-1.36465	-0.5352	-0.92799
chr06	18800000	695	-0.786606	-0.84426	-1.48682	-0.722698	-1.32778
chr06	18900000	457	-0.652334	-0.854206	-1.78303	-1.44697	-1.53074
chr06	19000000	529	-0.973877	-1.15587	-1.7515	-1.00676	-1.26186
chr06	19100000	612	-1.19355	-1.14857	-1.83607	-1.11789	-1.73927
chr06	19200000	553	-1.2008	-1.07304	-1.87486	-1.24664	-1.65458
chr06	19300000	496	-1.24469	-1.08267	-1.96845	-1.78368	-1.68793
chr06	19400000	294	-1.08562	-0.849962	-1.63716	-1.2187	-1.48495
chr07	0	925	-1.45904	-1.47528	-1.65707	-1.38695	-1.15606
chr07	100000	609	-1.35579	-1.47456	-1.70102	-1.41441	-1.43207
chr07	200000	843	-1.21463	-1.4007	-1.66095	-1.30415	-1.03035
chr07	300000	1294	-0.828133	-0.94333	-1.199	-0.929465	-0.788005
chr07	400000	732	-1.0508	-1.20952	-1.54354	-1.03656	-1.03929
chr07	500000	481	-1.12913	-1.1382	-1.59931	-0.74128	-1.14953
chr07	600000	1025	-0.955491	-1.08617	-1.4244	-0.648898	-0.985299
chr07	700000	576	-1.37836	-1.5143	-1.82117	-1.31687	-1.29595
chr07	800000	1258	-0.741013	-0.724247	-1.24738	-0.584824	-0.671914
chr07	900000	724	-0.919773	-1.10174	-1.5422	-1.01839	-1.00494
chr07	1000000	618	-0.869442	-0.842968	-1.50807	-0.70611	-0.993657
chr07	1100000	491	-0.77133	-0.691678	-1.37856	-0.649988	-0.766704
chr07	1200000	507	-0.525473	-0.560557	-1.11235	-0.341461	-0.568698
chr07	1300000	519	-0.17296	-0.541107	-1.17697	-0.489205	-0.649326
chr07	1400000	808	-0.642299	-0.570568	-1.36798	-0.505347	-0.782197
chr07	1500000	622	-0.57992	-0.574344	-1.17826	-0.202599	-0.772041
chr07	1600000	834	-0.986552	-0.952279	-1.51046	-0.817196	-1.06443
chr07	1700000	646	-0.939831	-0.75703	-1.4558	-0.59341	-0.740777
chr07	1800000	834	-0.811142	-0.611126	-1.28194	-0.597757	-0.834889
chr07	1900000	765	-1.01062	-0.759846	-1.37644	-0.465189	-1.16981
chr07	2000000	723	-0.647346	-0.615392	-1.29465	-0.770278	-0.707707
chr07	2100000	789	-0.716875	-0.671099	-1.44679	-0.985995	-0.904777
chr07	2200000	1221	-0.983363	-0.520827	-1.43545	-0.750631	-0.675447
chr07	2300000	1330	-0.837022	-0.4391	-1.35314	-0.871898	-0.757697
chr07	2400000	1071	-0.632643	-0.582798	-1.48878	-0.733267	-0.782151
chr07	2500000	1404	-0.626113	-0.447925	-1.25936	-0.432975	-0.627262
chr07	2600000	1083	-0.741711	-0.913444	-1.39563	-0.770089	-0.731284
chr07	2700000	933	-0.70638	-0.637199	-1.20053	-0.802869	-0.715005
chr07	2800000	835	-0.920599	-0.743481	-1.62006	-1.08647	-0.943844
chr07	2900000	975	-0.785838	-0.747023	-1.53165	-0.940576	-0.831952
chr07	3000000	870	-0.804242	-0.601142	-1.35973	-0.899358	-0.926625
chr07	3100000	1034	-0.910733	-0.805622	-1.43395	-0.641654	-0.779617
chr07	3200000	1012	-0.709893	-0.736388	-1.30212	-0.209324	-0.856323
chr07	3300000	936	-0.423995	-0.608593	-1.324	-0.917355	-0.788838
chr07	3400000	945	-0.733884	-0.817811	-1.40346	-0.751112	-0.868203
chr07	3500000	821	-0.583637	-0.492551	-1.14554	-0.350721	-0.686501
chr07	3600000	699	-0.774532	-0.73916	-1.38481	-0.586182	-1.02722
chr07	3700000	572	-0.482409	-0.657781	-1.29737	-0.352565	-0.820315
chr07	3800000	535	-0.989054	-0.924703	-1.61589	-1.01416	-1.12945
chr07	3900000	829	-0.74095	-0.773787	-1.24804	-0.88421	-0.603067
chr07	4000000	958	-0.674966	-0.648445	-1.41755	-0.717936	-0.913209
chr07	4100000	678	-0.603574	-0.573687	-1.33659	-0.579037	-0.561831
chr07	4200000	818	-0.806644	-0.872914	-1.67042	-0.996295	-0.970733
chr07	4300000	1037	-0.285178	-0.497352	-1.32606	-0.817137	-0.856102
chr07	4400000	842	-0.455516	-0.581352	-1.34767	-0.80687	-0.818008
chr07	4500000	670	-0.647352	-1.15511	-1.67641	-0.985462	-0.751095
chr07	4600000	705	-0.698679	-1.05394	-1.62002	-1.00402	-1.1442
chr07	4700000	802	-0.252946	-0.702941	-1.24969	-0.547471	-0.757255
chr07	4800000	684	-0.926596	-1.25106	-1.69482	-1.12073	-1.19642
chr07	4900000	472	-0.651848	-0.743482	-1.44309	-0.826499	-0.8999
chr07	5000000	521	-0.689568	-0.819815	-1.41703	-1.04958	-0.809235
chr07	5100000	663	-1.01351	-1.22443	-1.75037	-1.19902	-1.14153
chr07	5200000	901	-0.503	-0.496404	-1.27281	-0.740507	-0.703499
chr07	5300000	868	-0.664528	-0.841145	-1.54535	-0.789168	-0.888309
chr07	5400000	1186	-0.79815	-0.807422	-1.41927	-0.724107	-0.873804
chr07	5500000	965	-0.300356	-0.518752	-0.949151	-0.434952	-0.227107
chr07	5600000	738	-0.458251	-0.579779	-1.21802	-0.539767	-0.569311
chr07	5700000	790	-0.723076	-0.730488	-1.25051	-0.818501	-0.604989
chr07	5800000	677	-0.882027	-0.946325	-1.39028	-0.844294	-0.807931
chr07	5900000	1004	-0.86521	-0.766668	-1.70305	-0.915313	-1.15439
chr07	6000000	1030	-0.753292	-0.81439	-1.28703	-0.940562	-0.840785
chr07	6100000	976	-0.907336	-0.404904	-1.53331	-0.93955	-0.88499
chr07	6200000	1155	-0.83903	-0.570619	-1.40226	-0.415395	-0.732264
chr07	6300000	908	-0.70577	-0.557566	-1.35059	-0.230594	-0.79697
chr07	6400000	716	-1.17676	-0.99772	-1.87672	-1.65399	-1.30878
chr07	6500000	1242	-0.793204	-0.536902	-1.27836	-0.565215	-0.659964
chr07	6600000	1357	-0.972536	-0.838233	-1.38367	-0.754567	-0.930691
chr07	6700000	1054	-0.629607	-0.617964	-1.23313	-0.654865	-0.646603
chr07	6800000	834	-0.724012	-0.254031	-1.2194	-0.544985	-0.793763
chr07	6900000	738	-0.720702	-0.498605	-1.30263	-0.927153	-0.872356
chr07	7000000	813	-0.617793	-0.39883	-1.35639	-0.624648	-0.815978
chr07	7100000	1059	-0.560872	-0.315834	-1.19287	-0.544814	-0.858111
chr07	7200000	792	-0.824997	-0.905415	-1.52543	-0.883094	-1.2296
chr07	7300000	1031	-0.867641	-0.844656	-1.56393	-0.804283	-1.09597
chr07	7400000	1166	-0.858394	-0.738417	-1.47999	-0.817806	-1.0111
chr07	7500000	992	-0.908848	-0.981597	-1.63464	-1.09394	-1.11906
chr07	7600000	786	-0.855593	-0.988502	-1.62814	-1.03685	-1.17965
chr07	7700000	843	-1.2325	-1.20581	-1.83535	-1.20706	-1.18741
chr07	7800000	839	-0.403774	-0.744591	-1.51781	-0.605572	-0.923251
chr07	7900000	688	-0.667369	-1.1006	-1.58533	-0.825221	-1.04893
chr07	8000000	989	-0.711541	-0.973281	-1.49094	-0.605699	-1.21097
chr07	8100000	1158	-0.795415	-0.951698	-1.43632	-0.236529	-1.05202
chr07	8200000	948	-0.702834	-0.927065	-1.579	-0.759722	-1.0951
chr07	8300000	1057	-0.826808	-0.822394	-1.37663	-0.643243	-1.01606
chr07	8400000	800	-1.00809	-1.17625	-1.60506	-0.829474	-0.911979
chr07	8500000	1004	-0.746548	-0.809538	-1.47739	-1.01622	-0.828021
chr07	8600000	1088	-0.761977	-0.915457	-1.38767	-0.644014	-0.725606
chr07	8700000	1106	-0.535636	-0.641444	-1.25212	-0.539198	-0.806093
chr07	8800000	990	-0.821916	-0.879671	-1.44398	-0.97231	-0.939736
chr07	8900000	805	-0.83476	-0.852429	-1.41958	-1.18212	-0.966036
chr07	9000000	886	-0.775605	-0.948458	-1.59448	-1.39266	-1.18044
chr07	9100000	911	-0.704952	-0.560846	-1.38536	-0.491944	-0.831936
chr07	9200000	981	-0.408199	-0.427862	-1.2309	-0.380914	-0.591209
chr07	9300000	1121	-0.750205	-0.514213	-1.39468	-0.374449	-0.922696
chr07	9400000	966	-0.585937	-0.727228	-1.38954	-0.51354	-0.927136
chr07	9500000	852	-0.518649	-0.460923	-1.30708	-0.694519	-0.64599
chr07	9600000	732	-0.290982	-0.469123	-1.04647	-0.395347	-0.480311
chr07	9700000	942	-0.872135	-0.786307	-1.45114	-0.819434	-0.74995
chr07	9800000	776	-0.679081	-0.649906	-0.98865	-0.500536	-0.652422
chr07	9900000	684	-0.623174	-0.664999	-1.31202	-0.517109	-0.825943
chr07	10000000	859	-0.616154	-0.620762	-1.12021	-0.485162	-0.679576
chr07	10100000	959	-0.89486	-0.92277	-1.3746	-0.926971	-0.783526
chr07	10200000	528	-0.847451	-0.606133	-1.31575	-0.658149	-0.929814
chr07	10300000	1003	-0.80982	-0.505153	-1.40955	-0.489911	-0.762547
chr07	10400000	1314	-1.15854	-0.884891	-1.57059	-0.883785	-0.930725
chr07	10500000	1108	-1.01338	-0.904477	-1.45054	-0.963338	-0.932832
chr07	10600000	878	-0.984401	-0.75539	-1.26431	-0.737002	-0.919421
chr07	10700000	669	-0.754567	-0.779741	-1.22924	-0.832707	-0.494245
chr07	10800000	507	-1.1953	-1.52258	-1.66052	-1.47157	-1.2624
chr07	10900000	508	-1.35205	-1.51109	-1.86962	-1.48348	-1.51834
chr07	11000000	599	-0.92751	-0.616928	-1.4537	-1.44625	-0.941826
chr07	11100000	496	-1.43583	-1.49284	-1.86781	-1.80387	-1.59986
chr07	11200000	425	-0.916818	-0.655892	-1.54394	-1.76693	-1.06629
chr07	11300000	290	-1.04541	-0.873647	-1.5613	-1.59466	-0.83645
chr07	11400000	394	-1.96242	-1.80088	-2.09608	-1.7039	-1.92961
chr07	11500000	361	-1.05441	-0.843137	-1.30555	-1.24989	-0.843975
chr07	11600000	614	-1.20512	-1.34291	-1.26983	-1.08519	-1.30491
chr07	11700000	920	-1.15738	-0.806552	-1.44193	-0.878876	-0.777341
chr07	11800000	1213	-1.17798	-0.841216	-1.36633	-0.864579	-1.10188
chr07	11900000	1098	-1.20465	-1.04518	-1.63744	-0.995414	-1.17305
chr07	12000000	916	-0.905473	-1.02861	-1.49981	-0.957544	-1.07104
chr07	12100000	1161	-0.753041	-0.556465	-1.44943	-0.463069	-0.978278
chr07	12200000	1207	-0.901984	-0.787789	-1.53489	-0.642241	-1.01411
chr07	12300000	1348	-0.753912	-0.878315	-1.32559	-0.745631	-0.844705
chr07	12400000	1415	-1.1374	-0.902637	-1.55775	-0.927468	-1.1503
chr07	12500000	1298	-1.1796	-0.784235	-1.58798	-1.02851	-1.02385
chr07	12600000	1487	-1.09958	-0.851054	-1.4745	-0.919386	-0.899041
chr07	12700000	1477	-0.890412	-0.683232	-1.45382	-0.849843	-0.892011
chr07	12800000	1249	-0.829167	-1.03228	-1.46202	-0.683333	-0.96329
chr07	12900000	867	-1.11448	-0.901937	-1.66484	-1.73903	-1.12162
chr07	13000000	934	-0.803139	-0.681019	-1.25836	-0.431066	-0.779057
chr07	13100000	1162	-0.588117	-0.461506	-1.24977	-0.184954	-0.65231
chr07	13200000	985	-1.00378	-0.946041	-1.64479	-1.05084	-0.926497
chr07	13300000	1066	-0.369825	-0.540204	-1.29885	-1.07259	-0.58351
chr07	13400000	1172	-0.607826	-0.772789	-1.32979	-0.777344	-0.734857
chr07	13500000	1273	-0.857371	-0.885813	-1.42641	-0.659771	-0.721301
chr07	13600000	1320	-0.700749	-0.478656	-1.1577	-0.48528	-0.650347
chr07	13700000	996	-1.22487	-0.975197	-1.60309	-0.469768	-1.12766
chr07	13800000	1059	-0.954808	-0.898021	-1.38162	-0.481073	-0.962966
chr07	13900000	1277	-0.649098	-0.634434	-1.35357	-0.488685	-0.703217
chr07	14000000	1323	-0.675753	-0.554614	-1.28871	-0.504135	-0.541364
chr07	14100000	969	-0.500938	-0.554696	-1.25293	-0.8038	-0.636065
chr07	14200000	610	-0.681422	-0.415811	-1.13609	-0.126588	-0.503628
chr07	14300000	560	-0.702978	-0.579932	-1.37685	-0.606945	-0.85154
chr07	14400000	851	-0.72991	-0.629438	-1.40459	-0.495721	-0.649482
chr07	14500000	1014	-0.694286	-0.501249	-1.42506	-0.643976	-1.01222
chr07	14600000	952	-0.315947	-0.110918	-1.2271	-0.317368	-0.340535
chr07	14700000	1034	-0.393956	-0.225826	-1.30452	-0.530677	-0.218439
chr07	14800000	1013	-0.238567	0.0399673	-1.00352	-0.363652	-0.244258
chr07	14900000	681	-0.524497	-0.331148	-1.29923	-0.63329	-0.618717
chr07	15000000	824	-0.490853	-0.657711	-1.21896	-0.416985	-0.631948
chr07	15100000	874	-0.550425	-0.599683	-1.23752	-0.285036	-0.524306
chr07	15200000	791	-0.678585	-0.744466	-1.55659	-0.839193	-0.638668
chr07	15300000	596	-0.642237	-0.610598	-1.53963	-1.1349	-0.654627
chr07	15400000	331	-0.592824	-0.952318	-1.39808	-0.867394	-0.748671
chr07	15500000	649	-0.366316	-0.346246	-1.30681	-0.502867	-0.200685
chr07	15600000	759	-0.249648	-0.478976	-1.09494	-0.715117	-0.464057
chr07	15700000	834	-0.616286	-0.667528	-1.42381	-0.431541	-0.83733
chr07	15800000	1167	-1.01423	-0.834785	-1.42091	-0.66646	-0.886786
chr07	15900000	921	-0.709243	-0.693862	-1.29496	-0.709374	-0.704853
chr07	16000000	528	-0.815661	-0.669192	-1.59608	-0.968049	-0.7583
chr07	16100000	863	-0.397756	-0.489948	-1.3101	-0.989125	-0.704857
chr07	16200000	643	-0.827386	-0.695327	-1.33301	-0.630199	-0.646128
chr07	16300000	778	-0.826673	-0.475189	-1.29439	-0.599803	-0.703299
chr07	16400000	569	-0.538623	-0.547503	-1.27153	-0.786043	-0.6946
chr07	16500000	661	-0.578904	-0.772371	-1.50065	-0.701106	-0.986605
chr07	16600000	740	-0.783002	-0.689825	-1.25928	-0.780266	-0.705777
chr07	16700000	693	-0.993294	-0.808665	-1.54652	-0.988052	-0.91109
chr07	16800000	794	-0.634008	-0.579982	-1.19208	-0.605309	-0.730878
chr07	16900000	523	-0.578591	-0.629767	-1.31609	-0.561626	-0.452621
chr07	17000000	762	-0.341924	-0.452108	-1.01358	-0.602381	-0.571273
chr07	17100000	821	-0.773775	-0.850974	-1.26982	-0.788824	-0.62833
chr07	17200000	623	-0.864402	-0.947837	-1.58347	-1.0294	-1.11372
chr07	17300000	542	-0.693157	-0.727111	-1.44352	-0.629935	-0.817212
chr07	17400000	562	-0.805573	-0.807341	-1.37453	-0.953258	-0.885392
chr07	17500000	765	-0.704355	-0.661298	-1.20566	-0.764039	-0.729102
chr07	17600000	611	-0.969572	-1.05903	-1.41603	-0.852602	-1.04564
chr07	17700000	748	-0.462712	-0.62707	-1.00823	-0.447905	-0.643844
chr07	17800000	666	-0.655615	-0.708623	-1.26975	-0.534022	-0.885731
chr07	17900000	502	-0.731371	-0.623504	-1.36618	-0.603307	-0.814372
chr07	18000000	520	-0.736523	-1.13276	-1.64752	-0.531848	-1.14036
chr07	18100000	373	-1.11796	-1.0609	-1.47188	-0.680009	-1.09914
chr07	18200000	310	-1.39411	-1.39343	-1.8307	-1.4924	-1.29605
chr07	18300000	472	-1.17753	-1.1018	-1.57893	-1.09161	-0.96792
chr07	18400000	543	-0.759514	-0.442126	-1.34006	-0.803662	-1.0248
chr07	18500000	352	-1.44874	-1.36342	-1.8516	-1.14321	-1.523
chr07	18600000	391	-1.22851	-1.38848	-1.78755	-0.684777	-1.19238
chr08	0	656	-1.01243	-1.26934	-1.502	-0.932017	-1.37655
chr08	100000	783	-1.01585	-1.10958	-1.50662	-0.988404	-1.27264
chr08	200000	893	-0.351356	-0.519156	-1.11468	-0.538901	-0.475694
chr08	300000	997	-1.06445	-0.775874	-1.67814	-1.08127	-1.29025
chr08	400000	1030	-0.655541	-0.655648	-1.29623	-0.552946	-0.890401
chr08	500000	1070	-0.549123	-0.391633	-1.04786	-0.55991	-0.696082
chr08	600000	999	-0.592983	-0.327873	-1.26232	-0.327192	-0.630168
chr08	700000	1012	-0.66782	-0.568569	-1.15779	-0.758467	-0.746982
chr08	800000	1108	-0.611834	-0.349463	-1.25263	-0.475001	-0.973504
chr08	900000	1232	-0.704212	-0.428953	-1.06807	-0.54874	-0.69154
chr08	1000000	869	-0.469046	-0.360677	-1.26399	-0.616893	-0.777802
chr08	1100000	1156	-0.222437	-0.235543	-1.02707	-0.49803	-0.523014
chr08	1200000	960	-0.680524	-0.49743	-1.24588	-0.340197	-0.659312
chr08	1300000	861	-0.868896	-0.637653	-1.2794	-0.472143	-0.81078
chr08	1400000	874	-0.715914	-0.476217	-1.38079	-0.622481	-0.729213
chr08	1500000	1224	-0.695814	-0.656227	-1.30653	-0.611377	-0.718265
chr08	1600000	1059	-0.887848	-0.528132	-1.23191	-0.705305	-0.65763
chr08	1700000	1177	-0.924471	-0.580784	-1.33658	-0.641325	-1.01548
chr08	1800000	1097	-0.80284	-0.66156	-1.39542	-0.685036	-0.963834
chr08	1900000	700	-0.840871	-0.787427	-1.43304	-0.64063	-0.916758
chr08	2000000	1062	-0.70964	-0.669953	-1.37015	-0.281889	-0.817878
chr08	2100000	768	-0.752354	-0.487001	-1.33758	-0.744955	-1.02938
chr08	2200000	828	-0.760617	-0.632982	-1.4263	-0.681192	-1.01873
chr08	2300000	760	-0.66713	-0.499358	-1.23634	-0.717367	-0.935212
chr08	2400000	802	-0.781298	-0.39709	-1.36255	-0.616611	-0.915561
chr08	2500000	879	-0.922506	-0.676028	-1.44113	-0.944569	-1.1644
chr08	2600000	671	-0.736476	-0.802313	-1.41377	-0.685124	-1.02449
chr08	2700000	714	-0.610404	-0.744977	-1.35127	-0.719243	-1.10256
chr08	2800000	686	-1.00943	-0.605387	-1.50703	-0.948227	-1.1585
chr08	2900000	787	-0.395844	-0.279953	-1.33179	-0.621427	-0.897247
chr08	3000000	1005	-0.533048	-0.514829	-1.42517	-0.628531	-0.960196
chr08	3100000	1190	-0.688744	-0.541525	-1.17009	-0.717082	-0.795471
chr08	3200000	1003	-0.751478	-0.584657	-1.39675	-0.745566	-0.975823
chr08	3300000	818	-0.641962	-0.387575	-1.37715	-0.640764	-0.898441
chr08	3400000	810	-0.710166	-0.825528	-1.50391	-0.943066	-1.13969
chr08	3500000	1141	-0.732072	-0.664651	-1.43041	-0.892693	-1.01356
chr08	3600000	1075	-0.52301	-0.397524	-1.41142	-0.574816	-0.741157
chr08	3700000	1052	-0.898047	-0.835829	-1.73978	-1.17677	-1.22804
chr08	3800000	960	-0.723633	-0.509408	-1.52597	-0.808435	-1.25934
chr08	3900000	808	-0.248798	-0.0443282	-1.21985	-0.176658	-0.665515
chr08	4000000	486	-0.33912	-0.838611	-1.1243	-0.75167	-0.787456
chr08	4100000	1138	-0.898991	-0.618301	-1.50229	-0.960827	-0.786868
chr08	4200000	1025	-0.512294	-0.503741	-1.38717	-0.647464	-0.995442
chr08	4300000	730	-0.920899	-0.834164	-1.61127	-1.0148	-1.01459
chr08	4400000	967	-0.786047	-0.649427	-1.5306	-0.944549	-1.11815
chr08	4500000	782	-0.873112	-0.669051	-1.50589	-0.848573	-1.04682
chr08	4600000	888	-0.847229	-0.370081	-1.41322	-0.517882	-0.816737
chr08	4700000	914	-1.0747	-0.664494	-1.5842	-0.93046	-1.04722
chr08	4800000	848	-0.938375	-0.586837	-1.62544	-0.873353	-1.11487
chr08	4900000	830	-0.644571	-0.467533	-1.2125	-0.246638	-0.632832
chr08	5000000	896	-0.798841	-0.504304	-1.46618	-0.395151	-0.97294
chr08	5100000	1088	-0.950457	-0.521174	-1.39833	-0.193687	-0.958972
chr08	5200000	1039	-0.805318	-0.421469	-1.44858	-0.692277	-0.887058
chr08	5300000	811	-0.398128	-0.178741	-1.14162	-0.732361	-0.492027
chr08	5400000	1075	-0.754167	-0.530286	-1.25716	-1.0168	-0.629292
chr08	5500000	660	-0.882051	-0.59433	-1.43642	-0.88995	-0.945217
chr08	5600000	715	-0.937255	-0.52228	-1.43521	-0.656047	-1.04765
chr08	5700000	478	-0.875213	-0.716384	-1.51344	-0.723557	-0.977134
chr08	5800000	548	-0.764386	-0.711696	-1.46997	-0.845038	-0.879484
chr08	5900000	809	-0.807066	-0.631534	-1.35593	-0.513099	-0.714687
chr08	6000000	932	-0.712377	-0.638238	-1.52949	-0.753138	-0.76754
chr08	6100000	1000	-0.76499	-0.73845	-1.51689	-0.507079	-0.792363
chr08	6200000	1034	-0.931602	-0.997442	-1.57768	-1.09928	-0.933864
chr08	6300000	971	-0.691108	-0.628233	-1.35994	-0.749262	-0.753382
chr08	6400000	935	-0.507995	-0.752414	-1.34035	-0.738479	-0.578532
chr08	6500000	1050	-0.662789	-0.590761	-1.28986	-0.489441	-0.77874
chr08	6600000	1019	-0.494786	-0.428592	-1.33365	-0.628127	-0.859998
chr08	6700000	737	-0.757071	-0.939758	-1.48052	-0.862763	-0.991828
chr08	6800000	563	-0.518139	-0.635542	-1.31976	-0.719629	-0.72825
chr08	6900000	1134	-0.502724	-0.43814	-0.986648	-0.444927	-0.466571
chr08	7000000	1018	-0.238777	-0.333558	-1.19593	-0.22566	-0.55927
chr08	7100000	1015	-0.787797	-0.705323	-1.39423	-1.05106	-0.765235
chr08	7200000	912	-0.835215	-0.890426	-1.51558	-1.13554	-1.05126
chr08	7300000	1018	-0.762062	-0.909158	-1.54393	-0.950096	-0.927002
chr08	7400000	1132	-0.820375	-0.541579	-1.52238	-0.841186	-0.72177
chr08	7500000	1022	-0.533639	-0.633552	-1.35448	-0.779688	-1.07848
chr08	7600000	1183	-0.990337	-0.778295	-1.6539	-1.11528	-1.19223
chr08	7700000	1125	-1.0137	-0.925095	-1.49389	-1.33922	-1.09798
chr08	7800000	877	-0.726488	-0.94409	-1.49535	-1.2158	-0.915922
chr08	7900000	1102	-0.849482	-0.666612	-1.44542	-1.14709	-0.943084
chr08	8000000	1065	-1.24853	-0.962572	-1.67269	-0.94547	-1.2375
chr08	8100000	1030	-1.10068	-0.966163	-1.69837	-0.986111	-1.04371
chr08	8200000	712	-1.0777	-1.15669	-1.75867	-1.20684	-1.21736
chr08	8300000	827	-0.70152	-0.641979	-1.19911	-0.99786	-0.559664
chr08	8400000	797	-0.346741	-0.41984	-1.3368	-0.964157	-0.724935
chr08	8500000	970	-0.774268	-0.646551	-1.47389	-0.831135	-0.922933
chr08	8600000	753	-0.527549	-0.644763	-1.43584	-0.579787	-0.823394
chr08	8700000	928	-0.921622	-0.824305	-1.46323	-0.986787	-0.923846
chr08	8800000	1217	-0.813892	-0.841093	-1.55656	-1.02955	-0.738449
chr08	8900000	1204	-0.818851	-0.745576	-1.34674	-0.908027	-0.700109
chr08	9000000	823	-0.905005	-0.946123	-1.48436	-0.907486	-0.841843
chr08	9100000	828	-0.890496	-1.00778	-1.71791	-1.05737	-1.04263
chr08	9200000	844	-0.871086	-0.816482	-1.3087	-0.757353	-0.714588
chr08	9300000	918	-0.933662	-0.985344	-1.52273	-1.05742	-1.01748
chr08	9400000	537	-0.631832	-0.687052	-1.31739	-0.697121	-0.605061
chr08	9500000	836	-0.516458	-0.546782	-1.25626	-0.80142	-0.614047
chr08	9600000	639	-0.343675	-0.584448	-1.1803	-0.552763	-0.382091
chr08	9700000	796	-0.621425	-0.767488	-1.25049	-0.406148	-0.59962
chr08	9800000	532	-0.685829	-0.99687	-1.58417	-1.148	-0.823344
chr08	9900000	453	-0.950729	-1.36097	-1.49621	-0.680471	-0.90161
chr08	10000000	533	-0.909284	-1.45465	-1.48054	-0.666948	-0.877541
chr08	10100000	488	-1.27354	-1.36927	-1.83969	-1.48639	-1.42978
chr08	10200000	510	-0.729493	-0.966385	-1.28176	-0.955457	-0.53195
chr08	10300000	486	-1.15964	-1.22608	-1.52533	-1.09401	-1.17221
chr08	10400000	801	-0.697136	-0.748037	-1.40978	-0.89061	-0.844165
chr08	10500000	402	-0.784972	-1.16245	-1.54461	-0.732779	-1.07227
chr08	10600000	632	-0.871677	-0.704001	-1.37273	-0.651251	-0.76363
chr08	10700000	516	-0.585487	-0.918647	-1.53842	-0.714746	-0.970515
chr08	10800000	1038	-0.990063	-0.907168	-1.48829	-0.934297	-0.932385
chr08	10900000	202	-1.23474	-1.31167	-1.78799	-1.35926	-1.29058
chr08	11000000	175	-1.49866	-1.48664	-1.92094	-1.46477	-1.50208
chr08	11100000	592	-0.681501	-0.673721	-1.40526	-0.624906	-0.789064
chr08	11200000	751	-0.865241	-0.93418	-1.45035	-0.852401	-0.819585
chr08	11300000	906	-0.883475	-0.897909	-1.30697	-0.787724	-0.787533
chr08	11400000	1120	-0.801731	-0.925508	-1.3205	-0.675428	-0.687329
chr08	11500000	978	-0.4534	-0.311034	-1.10985	-0.56238	-0.315822
chr08	11600000	1021	-0.70444	-0.560342	-1.27415	-0.338831	-0.695148
chr08	11700000	810	-0.709093	-0.654208	-1.40223	-1.04337	-0.833722
chr08	11800000	986	-0.65163	-0.619933	-1.37325	-1.12494	-0.828186
chr08	11900000	705	-1.03588	-0.691841	-1.48362	-0.94488	-1.00175
chr08	12000000	776	-0.780759	-0.504296	-1.46933	-0.747019	-0.772785
chr08	12100000	679	-0.947754	-0.999778	-1.72772	-0.844062	-1.18375
chr08	12200000	935	-1.08342	-1.02983	-1.70803	-1.25604	-1.06153
chr08	12300000	833	-1.05161	-0.750322	-1.60252	-1.24795	-0.926682
chr08	12400000	1038	-0.823023	-0.786032	-1.34166	-0.522828	-0.77119
chr08	12500000	869	-0.763835	-0.653001	-1.35051	-0.931757	-0.848575
chr08	12600000	1014	-0.847353	-0.926032	-1.46417	-0.518805	-0.805756
chr08	12700000	1066	-0.554394	-0.628637	-1.32214	-0.428543	-0.697176
chr08	12800000	820	-0.855653	-0.800808	-1.49452	-0.847609	-0.876137
chr08	12900000	990	-0.830166	-0.873909	-1.36032	-0.877043	-0.846628
chr08	13000000	776	-0.878017	-0.901244	-1.6012	-1.12129	-1.08888
chr08	13100000	901	-0.86994	-0.874342	-1.47039	-0.823552	-1.06933
chr08	13200000	840	-0.762536	-0.783439	-1.52171	-0.650044	-0.848717
chr08	13300000	1064	-0.943164	-0.843577	-1.57171	-0.509829	-0.810241
chr08	13400000	1081	-0.798834	-0.863479	-1.38012	-0.814364	-0.76915
chr08	13500000	1043	-0.742447	-0.800983	-1.38992	-1.03776	-0.855746
chr08	13600000	875	-0.72236	-0.839095	-1.28283	-0.738721	-0.663875
chr08	13700000	899	-0.814628	-0.79831	-1.4972	-0.70876	-0.62131
chr08	13800000	689	-0.550794	-0.979123	-1.4803	-0.642962	-0.377516
chr08	13900000	742	-0.594282	-0.762666	-1.41854	-0.90902	-0.592388
chr08	14000000	958	-0.753522	-1.01103	-1.24952	-0.692152	-0.616509
chr08	14100000	874	-1.2274	-1.11902	-1.6179	-0.901345	-1.04253
chr08	14200000	754	-0.912204	-0.970759	-1.68085	-0.863339	-0.974848
chr08	14300000	950	-1.03901	-1.04711	-1.62839	-1.0531	-1.07277
chr08	14400000	1091	-0.980121	-0.957687	-1.36965	-0.91392	-0.901822
chr08	14500000	1072	-0.976591	-0.823864	-1.52625	-0.866415	-0.906949
chr08	14600000	886	-0.827529	-0.555556	-1.34273	-0.888806	-0.696774
chr08	14700000	888	-0.826748	-0.525324	-1.34878	-0.571529	-0.73438
chr08	14800000	664	-0.785725	-0.332199	-1.3872	-0.925035	-0.839625
chr08	14900000	911	-1.01588	-0.844357	-1.50686	-0.905198	-0.872532
chr08	15000000	976	-0.768435	-0.711634	-1.40235	-0.864198	-0.552981
chr08	15100000	974	-0.776969	-0.680017	-1.45893	-0.70165	-0.638838
chr08	15200000	782	-0.438551	-0.386244	-1.34825	-0.690401	-0.340706
chr08	15300000	771	-0.662833	-0.769986	-1.50162	-0.81345	-0.755831
chr08	15400000	916	-0.552304	-0.664336	-1.46947	-0.469883	-0.823407
chr08	15500000	942	-0.695438	-0.652872	-1.55226	-0.760287	-1.07299
chr08	15600000	861	-0.638851	-0.479032	-1.26738	-0.641761	-0.871774
chr08	15700000	939	-0.792129	-0.229193	-1.28528	-0.705267	-0.59704
chr08	15800000	904	-0.492145	-0.327571	-1.10666	-0.409691	-0.514585
chr08	15900000	857	-0.659292	-0.507868	-1.37188	-0.648042	-0.886464
chr08	16000000	807	-0.583853	-0.507989	-1.39254	-0.689252	-0.759447
chr08	16100000	492	-0.533781	-0.71121	-1.24294	-0.778622	-0.878482
chr08	16200000	593	-0.54447	-0.671493	-1.4728	-1.01503	-0.889095
chr08	16300000	817	-0.796724	-0.747475	-1.53717	-0.884287	-0.834
chr08	16400000	998	-0.73595	-0.499372	-1.34963	-0.929139	-0.877046
chr08	16500000	1110	-0.414599	-0.332156	-1.0847	-0.330392	-0.505703
chr08	16600000	871	-0.733043	-0.617046	-1.5296	-0.93715	-0.977238
chr08	16700000	884	-0.603651	-0.607688	-1.33542	-0.965729	-0.968465
chr08	16800000	720	-0.180796	-0.157376	-0.989848	-0.418496	-0.561554
chr08	16900000	768	-0.211072	-0.43973	-1.22174	-0.554982	-0.804181
chr08	17000000	799	-0.490461	-0.504599	-1.40859	-0.80908	-0.904906
chr08	17100000	675	-0.498803	-0.628916	-1.34859	-0.79251	-0.948546
chr08	17200000	766	-0.824376	-0.528683	-1.40023	-1.24588	-0.966892
chr08	17300000	626	-0.936647	-0.977282	-1.50391	-1.02065	-1.20383
chr08	17400000	580	-0.96644	-0.815301	-1.57719	-1.21131	-1.27604
chr08	17500000	465	-1.05011	-0.944401	-1.73369	-1.46898	-1.26892
chr08	17600000	530	-0.81351	-1.08417	-1.58019	-1.05891	-1.11104
chr08	17700000	670	-0.760042	-0.859495	-1.56102	-0.840518	-1.06497
chr08	17800000	695	-0.648118	-0.569941	-1.37498	-0.711528	-1.10872
chr09	0	654	-0.888511	-1.25791	-1.81714	-1.32069	-1.18437
chr09	100000	877	-0.460557	-0.744144	-1.09845	-0.723301	-0.639167
chr09	200000	937	-0.68671	-0.73734	-1.37318	-0.864252	-1.02079
chr09	300000	920	-0.792053	-1.03095	-1.58394	-1.19356	-0.926266
chr09	400000	1196	-0.839393	-0.67904	-1.34075	-0.938823	-0.858082
chr09	500000	972	-0.551992	-0.635808	-1.32904	-0.740502	-0.876866
chr09	600000	736	-0.352237	-0.50617	-1.19961	-0.658622	-0.901935
chr09	700000	998	-0.723608	-0.535515	-1.17244	-0.6083	-0.607027
chr09	800000	904	-0.905949	-0.76222	-1.27103	-0.866812	-0.917863
chr09	900000	679	-0.852737	-0.755241	-1.37531	-0.941819	-0.863703
chr09	1000000	913	-0.507181	-0.49735	-1.06001	-0.512209	-0.552807
chr09	1100000	846	-0.5652	-0.559175	-1.29134	-0.987953	-0.662517
chr09	1200000	800	-0.459818	-0.538862	-1.38964	-0.690775	-0.694407
chr09	1300000	1088	-0.170156	0.0278129	-0.713367	-0.0846752	0.0588877
chr09	1400000	830	-0.392984	-0.379596	-1.0337	-0.464064	-0.430547
chr09	1500000	828	-0.787755	-0.795769	-1.28683	-0.786896	-0.791144
chr09	1600000	702	-0.583819	-0.633725	-1.23025	-0.867336	-0.668944
chr09	1700000	967	-0.289579	-0.245663	-1.0001	-0.310378	-0.272531
chr09	1800000	852	-0.469055	-0.305669	-0.943098	-0.472838	-0.612112
chr09	1900000	574	-0.669005	-0.743392	-1.39466	-0.945335	-1.0506
chr09	2000000	1019	-0.251134	-0.13996	-1.00946	-0.189581	-0.498494
chr09	2100000	727	-0.551016	-0.799974	-1.32011	-0.778153	-0.907101
chr09	2200000	831	-0.727484	-0.661526	-1.2677	-0.696489	-0.777559
chr09	2300000	840	-0.618204	-0.577999	-1.17981	-0.456606	-0.551595
chr09	2400000	690	-0.768463	-0.743248	-1.32218	-0.832558	-0.560609
chr09	2500000	462	-1.10651	-0.970185	-1.56799	-1.20405	-1.02513
chr09	2600000	991	-0.799258	-0.651528	-1.26824	-0.58236	-0.798501
chr09	2700000	823	-0.891041	-0.961483	-1.49438	-0.704857	-1.10863
chr09	2800000	1216	-0.696939	-0.452431	-1.23824	-0.491651	-0.873899
chr09	2900000	880	-0.825009	-0.794225	-1.45716	-0.758823	-1.01872
chr09	3000000	871	-1.21379	-1.06191	-1.63724	-0.770365	-1.20087
chr09	3100000	1085	-1.13414	-0.803848	-1.49912	-0.881974	-1.1271
chr09	3200000	862	-1.05562	-0.826394	-1.71783	-1.24298	-1.22014
chr09	3300000	1006	-0.965658	-0.82749	-1.43074	-0.78554	-0.945013
chr09	3400000	1228	-0.858412	-0.674208	-1.32555	-0.570677	-0.893045
chr09	3500000	1129	-0.938997	-0.703133	-1.22642	-0.470702	-0.981095
chr09	3600000	960	-0.764062	-0.515112	-1.29265	-0.571709	-0.528611
chr09	3700000	957	-0.545661	-0.397821	-1.05064	-0.215356	-0.809254
chr09	3800000	781	-0.785911	-0.765541	-1.39215	-0.840666	-0.927
chr09	3900000	1045	-0.710311	-0.49262	-1.13491	-0.641546	-0.621397
chr09	4000000	1181	-0.661383	-0.585465	-1.3254	-0.510742	-0.718688
chr09	4100000	929	-0.868097	-0.782432	-1.6256	-0.883	-1.05457
chr09	4200000	970	-0.856305	-0.932411	-1.55275	-0.794397	-0.972008
chr09	4300000	975	-1.36074	-1.14512	-1.71019	-1.00666	-1.24519
chr09	4400000	1235	-1.12777	-0.716097	-1.50234	-0.673196	-1.06033
chr09	4500000	880	-0.57653	-0.606592	-1.25702	-0.605056	-0.556552
chr09	4600000	752	-0.804462	-1.02522	-1.5252	-0.883619	-1.0504
chr09	4700000	983	-0.560397	-0.465647	-1.31028	-0.703566	-0.830052
chr09	4800000	960	-0.861223	-0.96437	-1.55826	-0.725315	-0.923103
chr09	4900000	1222	-0.73339	-0.784484	-1.44262	-0.793923	-0.907602
chr09	5000000	1013	-0.691673	-0.864748	-1.33782	-0.793111	-0.743715
chr09	5100000	1049	-0.776162	-0.68346	-1.44612	-0.699103	-0.894296
chr09	5200000	1073	-0.820326	-0.327798	-1.61572	-1.11661	-1.16175
chr09	5300000	1164	-0.750171	-0.589461	-1.31843	-0.742352	-0.857965
chr09	5400000	1090	-0.572029	-0.596058	-1.25342	-0.492313	-0.747708
chr09	5500000	868	-0.401105	-0.539145	-1.15978	-0.498039	-0.654338
chr09	5600000	1240	-0.516442	-0.484304	-1.1862	-0.639267	-0.70532
chr09	5700000	1072	-0.689333	-0.70524	-1.22895	-0.86801	-0.709031
chr09	5800000	894	-0.961161	-0.785644	-1.34891	-0.441391	-0.777498
chr09	5900000	961	-0.687036	-0.60171	-1.40081	-0.498694	-0.738389
chr09	6000000	1105	-0.640972	-0.698285	-1.37681	-0.606294	-0.542693
chr09	6100000	1050	-0.519013	-0.768701	-1.36645	-0.339296	-0.535944
chr09	6200000	1031	-0.573681	-0.691482	-1.18332	-0.541674	-0.685663
chr09	6300000	713	-0.451142	-0.498879	-1.12708	-0.464937	-0.757112
chr09	6400000	1014	-0.56261	-0.823323	-1.36342	-0.803898	-1.02418
chr09	6500000	1396	-0.912502	-0.625709	-1.3977	-0.947639	-0.760382
chr09	6600000	1107	-1.00654	-0.877973	-1.37891	-0.84177	-0.950957
chr09	6700000	1015	-0.752698	-0.743887	-1.22093	-0.71143	-0.762358
chr09	6800000	967	-0.666364	-0.617028	-1.21264	-0.694404	-0.752177
chr09	6900000	1146	-0.519813	-0.198654	-0.945698	-0.502777	-0.542455
chr09	7000000	439	-0.571198	-0.459233	-1.05497	-0.373078	-0.0330062
chr09	7100000	418	-0.796041	-0.938323	-1.29675	-0.837212	-0.709037
chr09	7200000	554	-1.01701	-1.12652	-1.72454	-1.20229	-1.3904
chr09	7300000	317	-1.42941	-1.20596	-1.83619	-1.31922	-1.40783
chr09	7400000	561	-1.29149	-1.15635	-1.43515	-1.06466	-1.18337
chr09	7500000	457	-1.38729	-1.38202	-1.84794	-1.42784	-1.60809
chr09	7600000	502	-1.3248	-1.32332	-1.58484	-1.25856	-1.4197
chr09	7700000	450	-1.01114	-1.0679	-1.28667	-1.30509	-0.837312
chr09	7800000	403	-0.637017	-0.722461	-0.932013	-0.887057	-0.499141
chr09	7900000	543	-1.13186	-1.19556	-1.3247	-1.42768	-0.918069
chr09	8000000	741	-0.61604	-0.668035	-1.1746	-0.993369	-0.438051
chr09	8100000	912	0.0289436	-0.342508	-0.8722	-0.364808	-0.313029
chr09	8200000	999	-0.561311	-0.308957	-1.04228	-0.226369	-0.346272
chr09	8300000	716	-0.974038	-0.534487	-1.27247	-0.767083	-0.625776
chr09	8400000	809	-1.14092	-0.850765	-1.53402	-0.903825	-0.753305
chr09	8500000	1085	-0.663673	-0.53821	-1.37737	-0.450813	-0.703487
chr09	8600000	799	-0.478663	-0.435327	-1.30855	-0.673634	-0.467068
chr09	8700000	908	-0.846189	-0.498394	-1.36711	-0.647407	-0.754946
chr09	8800000	858	-0.588917	-0.181928	-1.49461	-0.903873	-0.488452
chr09	8900000	917	-0.549033	-0.607111	-1.35014	-0.812921	-0.415915
chr09	9000000	951	-0.658097	-0.558905	-1.27637	-0.5041	-0.398613
chr09	9100000	907	-0.758989	-0.637245	-1.42384	-0.87547	-0.698931
chr09	9200000	802	-0.640923	-0.985428	-1.44965	-1.01276	-0.777054
chr09	9300000	824	-0.880629	-0.952592	-1.46744	-0.664947	-0.871718
chr09	9400000	1030	-0.508447	-0.764019	-1.27971	-0.790114	-0.704584
chr09	9500000	959	-0.688437	-1.13045	-1.31905	-0.641127	-0.57593
chr09	9600000	897	-0.874376	-1.06847	-1.50995	-0.973304	-0.838155
chr09	9700000	764	-0.816944	-0.922547	-1.46396	-0.790578	-0.890648
chr09	9800000	1061	-0.767517	-0.696635	-1.34985	-0.785844	-0.845307
chr09	9900000	848	-0.537396	-0.615416	-1.15661	-0.501631	-0.483272
chr09	10000000	640	-0.797006	-0.822243	-1.37164	-0.753411	-0.789129
chr09	10100000	956	-0.719493	-0.720348	-1.53077	-0.852654	-0.871282
chr09	10200000	1133	-0.608843	-0.694952	-1.34162	-0.520566	-0.829908
chr09	10300000	927	-0.640485	-0.836711	-1.53363	-0.963357	-1.05258
chr09	10400000	902	-0.43705	-0.464581	-1.36646	-0.802429	-0.713453
chr09	10500000	990	-0.625542	-0.707105	-1.45838	-0.611858	-0.812962
chr09	10600000	755	-0.450919	-0.378249	-1.32206	-0.69119	-0.56535
chr09	10700000	743	-0.385774	-0.720469	-1.34593	-0.711845	-0.741105
chr09	10800000	812	-0.473054	-0.654131	-1.32159	-0.641765	-0.476122
chr09	10900000	734	-0.700203	-0.867699	-1.46697	-0.654466	-0.93044
chr09	11000000	773	-0.457316	-0.549406	-1.24636	-0.574982	-0.610096
chr09	11100000	957	-0.611109	-0.67035	-1.37034	-0.83435	-0.803296
chr09	11200000	987	-0.678963	-0.61877	-1.35964	-0.868504	-0.848703
chr09	11300000	835	-0.895594	-0.77963	-1.433	-0.674884	-1.02181
chr09	11400000	1091	-0.958754	-0.801822	-1.41217	-0.785003	-0.921477
chr09	11500000	1003	-0.965482	-0.720854	-1.63327	-1.36694	-1.06427
chr09	11600000	881	-1.03852	-1.06804	-1.71429	-0.992347	-1.0968
chr09	11700000	1306	-0.771825	-0.57859	-1.36519	-0.874608	-0.807511
chr09	11800000	1061	-0.931435	-0.773905	-1.55224	-0.825046	-1.08638
chr09	11900000	930	-0.875406	-0.824725	-1.52067	-0.813788	-0.804256
chr09	12000000	822	-0.821909	-0.677096	-1.45604	-0.757154	-0.924265
chr09	12100000	895	-0.890033	-0.792495	-1.50451	-0.96366	-1.07308
chr09	12200000	744	-0.741969	-0.602406	-1.5362	-0.517612	-1.05291
chr09	12300000	754	-0.886639	-1.07249	-1.60997	-0.539725	-1.1559
chr09	12400000	820	-0.718258	-0.565386	-1.27499	-0.758564	-0.691037
chr09	12500000	879	-0.843535	-0.667456	-1.38574	-0.410466	-0.884397
chr09	12600000	798	-0.478709	-0.76616	-1.41035	-0.52378	-0.81875
chr09	12700000	858	-0.599162	-0.589349	-1.42926	-0.808569	-0.686185
chr09	12800000	803	-0.668563	-0.814901	-1.33636	-0.979511	-0.748727
chr09	12900000	996	-0.851081	-0.737773	-1.47584	-0.513828	-0.920227
chr09	13000000	992	-0.905044	-0.944437	-1.40031	-0.769891	-0.818794
chr09	13100000	874	-0.52384	-0.249158	-1.08477	-0.334736	-0.386676
chr09	13200000	591	-0.788963	-1.08962	-1.53439	-0.729836	-0.861221
chr09	13300000	804	-0.903629	-1.06739	-1.53597	-1.08753	-0.975545
chr09	13400000	704	-0.636475	-0.48059	-1.24811	-0.605065	-0.476305
chr09	13500000	847	-1.08526	-0.834431	-1.58468	-1.27562	-0.969762
chr09	13600000	663	-0.659545	-0.739425	-1.41473	-0.889389	-0.716233
chr09	13700000	830	-0.740929	-0.737522	-1.36742	-0.556181	-0.716951
chr09	13800000	769	-0.495956	-0.298496	-1.44724	-0.767405	-0.657981
chr09	13900000	872	-0.688554	-0.320832	-1.4026	-1.33189	-0.555784
chr09	14000000	809	-1.01144	-0.861453	-1.68071	-0.898438	-0.781166
chr09	14100000	846	-0.928148	-0.604237	-1.61899	-1.10874	-0.588078
chr09	14200000	738	-1.1581	-0.855319	-1.69458	-0.851764	-1.20424
chr09	14300000	876	-0.873259	-0.915691	-1.4577	-0.812989	-0.806973
chr09	14400000	801	-0.750181	-0.625098	-1.46541	-0.779536	-0.886542
chr09	14500000	877	-0.794519	-0.520994	-1.53286	-1.05198	-0.868717
chr09	14600000	1119	-1.05706	-0.724784	-1.4679	-1.15591	-0.896889
chr09	14700000	856	-0.537835	-0.273002	-1.35971	-0.6176	-0.701151
chr09	14800000	724	-0.683793	-0.588382	-1.40486	-0.781495	-0.707276
chr09	14900000	973	-0.836602	-0.571205	-1.37537	-0.407847	-0.719732
chr09	15000000	916	-0.973059	-0.718493	-1.64212	-0.882655	-1.04597
chr09	15100000	909	-0.989878	-0.856129	-1.69054	-1.24236	-1.08564
chr09	15200000	917	-0.608317	-0.483484	-1.29542	-0.690347	-0.865478
chr09	15300000	799	-0.421149	-0.551292	-1.30317	-0.423789	-0.776824
chr09	15400000	733	-0.541824	-0.570826	-1.38276	-0.616986	-0.579392
chr09	15500000	983	-0.721054	-0.567057	-1.17057	-0.426743	-0.485372
chr09	15600000	891	-0.638627	-0.380774	-1.32846	-0.521876	-0.70167
chr09	15700000	781	-0.54225	-0.22162	-1.27533	-0.828739	-0.726906
chr09	15800000	605	-1.13737	-0.841028	-1.60602	-1.19128	-1.01925
chr09	15900000	584	-0.678562	-0.362846	-1.49435	-0.860461	-0.887967
chr09	16000000	750	-0.83404	-0.441331	-1.43252	-1.14223	-1.03301
chr09	16100000	886	-0.868418	-0.530497	-1.41726	-0.750694	-0.938619
chr09	16200000	699	-0.795358	-0.772911	-1.59373	-0.944709	-0.982418
chr09	16300000	676	-0.998911	-0.524182	-1.44303	-0.825661	-0.855513
chr09	16400000	556	-0.811169	-0.817264	-1.5533	-0.7582	-0.938524
chr09	16500000	926	-0.28131	-0.111388	-1.16175	-0.311677	-0.679998
chr09	16600000	727	-0.997397	-0.75451	-1.40465	-0.573822	-1.0314
chr09	16700000	998	-0.633593	-0.177765	-1.18888	-0.342528	-0.690334
chr09	16800000	616	-0.919171	-0.654634	-1.54127	-0.890931	-0.855372
chr09	16900000	845	-0.796128	-0.714056	-1.30215	-0.525676	-0.91888
chr09	17000000	934	-0.879938	-0.649921	-1.37998	-0.991146	-0.940737
chr09	17100000	624	-0.734834	-0.584952	-1.36315	-1.03502	-0.970326
chr09	17200000	655	-0.990695	-0.767617	-1.63188	-0.396526	-1.04582
chr09	17300000	603	-1.12245	-0.765416	-1.61707	-0.923008	-1.13823
chr09	17400000	600	-0.865792	-0.835477	-1.56984	-1.09306	-0.971428
chr09	17500000	783	-1.17099	-1.07786	-1.49895	-0.579136	-1.14135
chr09	17600000	844	-1.36633	-1.1124	-1.89802	-1.36775	-1.51622
chr09	17700000	826	-1.44768	-0.918554	-1.80858	-1.1096	-1.28755
chr09	17800000	284	-1.30414	-1.65011	-1.54928	-0.646637	-1.3483
chr10	0	865	-0.875493	-0.983838	-1.2379	-0.565698	-0.922749
chr10	100000	772	-0.740851	-0.988003	-1.29795	-0.713795	-0.669656
chr10	200000	847	-0.795097	-1.0226	-1.30503	-0.635073	-0.68824
chr10	300000	362	-0.912171	-1.26205	-1.67517	-1.00787	-1.17725
chr10	400000	604	-0.277167	-0.500219	-1.12915	-0.326875	-0.447414
chr10	500000	831	-0.816756	-0.675328	-1.2749	-0.726074	-0.47437
chr10	600000	497	-1.05278	-1.21681	-1.55858	-0.650264	-0.848316
chr10	700000	497	-0.977239	-1.10299	-1.5558	-1.1288	-1.1226
chr10	800000	411	-1.09961	-1.19211	-1.56839	-0.869739	-1.16278
chr10	900000	447	-0.735229	-0.804203	-1.52509	-0.913545	-1.01558
chr10	1000000	427	-0.945787	-1.2056	-1.38253	-1.14303	-0.865297
chr10	1100000	610	-0.947989	-1.20977	-1.65649	-1.02236	-1.10803
chr10	1200000	383	-0.790385	-0.713219	-1.48565	-0.493522	-1.00403
chr10	1300000	497	-1.31177	-1.15653	-1.85092	-1.08239	-1.3456
chr10	1400000	687	-0.59579	-0.379025	-1.12234	-0.365029	-0.376621
chr10	1500000	586	-0.868684	-0.928529	-1.42951	-0.995242	-0.641928
chr10	1600000	611	-1.00695	-0.848791	-1.27103	-0.839953	-0.658477
chr10	1700000	374	-1.05505	-0.888243	-1.45244	-0.982623	-0.79732
chr10	1800000	563	-0.848624	-0.690555	-1.33575	-0.473304	-0.767217
chr10	1900000	411	-0.572974	-0.472474	-0.994653	-0.498625	-0.397734
chr10	2000000	287	-1.14242	-1.15015	-1.69637	-1.04746	-1.23147
chr10	2100000	267	-1.51335	-1.70659	-1.99848	-1.71504	-1.59739
chr10	2200000	303	-1.38059	-1.48716	-1.83431	-1.19818	-1.33403
chr10	2300000	338	-1.07852	-0.844791	-1.42386	-0.94363	-0.559445
chr10	2400000	700	-0.829966	-0.707988	-1.3953	-0.536012	-0.78356
chr10	2500000	572	-0.828046	-0.854119	-1.38178	-0.637413	-0.667793
chr10	2600000	671	-0.98128	-0.691638	-1.44754	-0.874702	-0.78132
chr10	2700000	838	-0.606584	-0.676684	-1.24386	-0.616967	-0.493509
chr10	2800000	1041	-0.381469	-0.413169	-0.969037	-0.246026	-0.189025
chr10	2900000	1012	-0.489175	-0.558605	-1.2266	-0.710562	-0.568371
chr10	3000000	566	-0.974765	-0.932655	-1.40762	-0.567531	-0.512099
chr10	3100000	1185	-0.919688	-0.757287	-1.46628	-0.575829	-0.776999
chr10	3200000	446	-0.505516	-0.534759	-1.12324	-0.759967	-0.478339
chr10	3300000	748	-0.665896	-0.538703	-1.29263	-0.669325	-0.592363
chr10	3400000	703	-0.599599	-0.561333	-1.25594	-0.21252	-0.490533
chr10	3500000	655	-0.654481	-0.606414	-1.25318	-0.54421	-0.802014
chr10	3600000	626	-0.880228	-0.733695	-1.47382	-0.706061	-0.825339
chr10	3700000	600	-0.976285	-0.842683	-1.40258	-0.555816	-0.832146
chr10	3800000	982	-0.798533	-0.488681	-1.36626	-0.515954	-0.722638
chr10	3900000	599	-0.816355	-0.487595	-1.39236	-0.648134	-0.947569
chr10	4000000	521	-0.610983	-0.42634	-1.30264	-0.346483	-0.701604
chr10	4100000	916	-1.06263	-1.11433	-1.55618	-0.956246	-1.09358
chr10	4200000	355	-0.574625	-0.767692	-1.31636	-0.599166	-0.775702
chr10	4300000	658	-1.26491	-1.15314	-1.63119	-1.29993	-1.24924
chr10	4400000	643	-0.879539	-0.787711	-1.33043	-0.72756	-0.859226
chr10	4500000	596	-1.06258	-0.948067	-1.685	-1.33897	-1.14186
chr10	4600000	981	-0.843977	-0.788189	-1.45802	-1.10713	-0.852342
chr10	4700000	723	-0.887336	-0.719086	-1.4347	-0.53028	-1.11633
chr10	4800000	921	-0.697438	-0.326149	-1.26464	-0.733614	-0.728721
chr10	4900000	721	-0.973045	-0.899971	-1.68209	-1.01788	-1.14365
chr10	5000000	854	-0.763544	-0.672422	-1.54022	-0.815043	-1.02932
chr10	5100000	828	-1.01191	-0.985057	-1.58324	-0.777251	-1.21535
chr10	5200000	877	-1.07088	-0.937218	-1.58425	-0.983474	-1.04994
chr10	5300000	728	-1.31169	-1.29671	-1.79567	-1.22687	-1.30358
chr10	5400000	718	-1.08406	-0.928336	-1.80339	-1.11364	-1.22063
chr10	5500000	558	-0.527441	-0.527251	-1.51123	-0.813142	-0.83545
chr10	5600000	820	-0.535913	-0.371351	-1.42178	-0.60083	-0.818609
chr10	5700000	818	-0.595277	-0.499519	-1.23289	-0.783217	-0.591752
chr10	5800000	639	-0.417698	-0.0105554	-1.07121	-0.114248	-0.13308
chr10	5900000	1171	-0.609763	-0.256959	-1.10043	-0.580397	-0.441748
chr10	6000000	810	-0.788352	-0.533	-1.1711	-0.463449	-0.405681
chr10	6100000	983	-0.631016	-0.257341	-1.16973	-0.466734	-0.682546
chr10	6200000	851	-0.979384	-0.717479	-1.3912	-0.659171	-1.00491
chr10	6300000	814	-0.82469	-0.485574	-1.39321	-0.62497	-0.742805
chr10	6400000	1062	-0.547987	-0.0857579	-1.13569	-0.199354	-0.514174
chr10	6500000	1034	-0.963176	-0.482412	-1.43256	-0.947488	-0.848797
chr10	6600000	1031	-0.645842	-0.234637	-1.17971	-0.542015	-0.607069
chr10	6700000	873	-1.18002	-0.833159	-1.6519	-1.22868	-1.08225
chr10	6800000	951	-0.971345	-0.77741	-1.48276	-0.914354	-0.972488
chr10	6900000	894	-0.867053	-0.690001	-1.62406	-1.02985	-1.03671
chr10	7000000	918	-0.813255	-0.77383	-1.4857	-0.852207	-0.881341
chr10	7100000	931	-0.749302	-0.695479	-1.51716	-0.881189	-0.794765
chr10	7200000	1014	-0.752282	-0.678319	-1.33176	-0.670931	-0.833318
chr10	7300000	928	-0.820909	-0.634432	-1.42063	-0.836263	-0.948394
chr10	7400000	786	-0.650029	-0.444925	-1.32797	-0.895752	-0.797517
chr10	7500000	1094	-0.84635	-0.839335	-1.53666	-0.955607	-1.14004
chr10	7600000	1078	-0.35291	-0.418237	-1.2311	-0.624508	-0.82973
chr10	7700000	1026	-0.494321	-0.337004	-1.26751	-0.612578	-0.794748
chr10	7800000	1024	-0.543698	-0.557038	-1.33221	-0.816039	-0.809677
chr10	7900000	914	-1.0043	-1.15217	-1.59864	-0.857597	-1.13489
chr10	8000000	1051	-0.999982	-1.12305	-1.66292	-1.1694	-1.29398
chr10	8100000	1012	-0.974678	-0.912043	-1.56055	-0.947885	-0.89533
chr10	8200000	895	-0.971246	-1.10407	-1.65887	-1.18572	-1.10192
chr10	8300000	840	-1.04268	-1.01939	-1.66042	-1.25252	-1.19254
chr10	8400000	926	-1.15775	-0.975696	-1.5516	-0.967809	-1.09371
chr10	8500000	990	-0.893128	-0.610463	-1.57134	-0.673436	-0.970484
chr10	8600000	1126	-0.913002	-0.851476	-1.48788	-0.654533	-0.877057
chr10	8700000	1317	-0.517548	-0.515594	-1.1236	-0.687306	-0.619648
chr10	8800000	701	-0.604996	-0.907702	-1.46116	-0.604079	-0.820601
chr10	8900000	683	-0.415706	-0.60966	-1.30249	-0.668791	-0.518469
chr10	9000000	968	-0.487141	-0.524652	-1.21435	-0.719338	-0.557484
chr10	9100000	1088	-0.766976	-0.606549	-1.45171	-1.03022	-0.920549
chr10	9200000	1019	-0.496639	-0.473813	-1.1342	-0.433871	-0.465902
chr10	9300000	981	-0.504525	-0.396998	-1.1728	-0.627825	-0.73487
chr10	9400000	542	-0.775094	-0.828565	-1.51448	-0.552781	-1.04852
chr10	9500000	795	-0.544498	-0.616039	-1.19691	-0.835475	-0.643145
chr10	9600000	1064	-0.392745	-0.563006	-1.13223	-0.537572	-0.547083
chr10	9700000	862	-0.787102	-0.79552	-1.51627	-0.980974	-1.06597
chr10	9800000	1126	-0.698966	-0.630155	-1.45289	-0.880649	-0.928276
chr10	9900000	769	-0.896279	-0.807743	-1.45074	-0.957731	-0.921041
chr10	10000000	980	-0.35873	-0.755788	-1.40655	-0.723414	-0.822682
chr10	10100000	964	-0.296038	-0.472187	-1.20646	-0.432349	-0.714827
chr10	10200000	1030	-0.752167	-1.00634	-1.57468	-0.918782	-0.991424
chr10	10300000	956	-0.692129	-0.51883	-1.40282	-0.44098	-0.825367
chr10	10400000	1018	-0.807054	-0.617482	-1.31825	-0.858887	-0.683739
chr10	10500000	1153	-0.800918	-0.681661	-1.28894	-1.08219	-0.789117
chr10	10600000	962	-0.547944	-0.319694	-1.23793	-0.380335	-0.45022
chr10	10700000	988	-0.570523	-0.316047	-1.19218	-0.396275	-0.605048
chr10	10800000	1067	-0.660271	-0.442001	-1.25126	-0.638293	-0.680073
chr10	10900000	1136	-0.742271	-0.468736	-1.18771	-0.598047	-0.630888
chr10	11000000	1148	-0.795105	-0.617349	-1.4943	-0.584745	-1.04993
chr10	11100000	996	-1.14643	-0.91791	-1.48521	-0.932432	-1.0566
chr10	11200000	836	-1.14582	-1.00576	-1.63067	-0.607379	-1.0892
chr10	11300000	634	-1.27636	-1.38319	-1.76216	-0.600552	-0.814904
chr10	11400000	501	-0.280278	-0.379691	-1.1964	-0.0201738	0.0677175
chr10	11500000	673	-0.485268	-0.584345	-1.22332	-0.0946132	-0.187663
chr10	11600000	665	-1.04325	-1.28564	-1.62755	-0.83845	-0.80584
chr10	11700000	928	-1.00528	-1.01078	-1.75317	-0.897625	-1.28017
chr10	11800000	1067	-0.950638	-0.832084	-1.51338	-0.621724	-0.962213
chr10	11900000	1392	-1.09978	-0.61385	-1.49449	-0.806482	-0.873454
chr10	12000000	1252	-1.29597	-0.852795	-1.54043	-0.795896	-1.19878
chr10	12100000	949	-1.03523	-0.51957	-1.61067	-0.785425	-1.01231
chr10	12200000	1699	-0.976584	-0.494678	-1.16975	-0.473058	-0.686718
chr10	12300000	1213	-0.493425	-0.239121	-1.1017	-0.461417	-0.5335
chr10	12400000	1172	-0.670339	-0.2381	-1.26149	-0.396251	-0.673743
chr10	12500000	1078	-0.867399	-0.612502	-1.46943	-0.739382	-0.853386
chr10	12600000	1120	-0.485574	-0.526969	-1.3162	-0.579351	-0.829547
chr10	12700000	1420	-0.481281	-0.311354	-1.0973	-0.383985	-0.605052
chr10	12800000	1003	-0.516066	-0.119535	-1.27059	-0.492821	-0.688499
chr10	12900000	981	-0.504608	-0.279874	-1.12796	-1.11111	-0.59367
chr10	13000000	1022	-0.507764	-0.474408	-1.31494	-0.629994	-0.731256
chr10	13100000	1070	-0.848501	-0.406878	-1.29137	-0.690392	-0.836739
chr10	13200000	855	-0.845682	-0.460113	-1.45242	-0.875414	-0.865202
chr10	13300000	1115	-0.915653	-0.602495	-1.26235	-1.09408	-0.760037
chr10	13400000	1121	-0.780776	-0.290071	-1.34062	-0.703169	-0.636878
chr10	13500000	923	-1.09354	-0.662825	-1.67996	-1.05937	-0.919558
chr10	13600000	1034	-0.619057	-0.570374	-1.26168	-0.640141	-0.755151
chr10	13700000	763	-0.85086	-0.435626	-1.49544	-1.36213	-0.96777
chr10	13800000	1211	-0.632803	-0.290383	-1.24584	-0.515865	-0.704981
chr10	13900000	830	-0.774761	-0.358164	-1.44184	-0.621124	-0.937172
chr10	14000000	1152	-0.663969	-0.289201	-1.19317	-0.621832	-0.848166
chr10	14100000	635	-0.180823	0.101827	-0.886644	-0.0241986	-0.45667
chr10	14200000	781	-0.652791	-0.688608	-1.26147	-0.673883	-0.825643
chr10	14300000	1300	-0.859384	-0.89855	-1.27319	-0.952347	-0.714793
chr10	14400000	767	-0.655481	-0.639872	-1.28083	-0.582992	-0.760205
chr10	14500000	989	-0.399958	-0.420248	-1.09452	-0.477392	-0.689414
chr10	14600000	751	-0.463106	-0.369439	-1.21847	-0.684303	-0.761711
chr10	14700000	521	-0.46111	-0.661535	-1.20902	-0.382456	-0.616116
chr10	14800000	909	-0.0237173	-0.364592	-1.21978	0.215465	-0.694816
chr10	14900000	1112	-0.184956	-0.755914	-1.09448	-0.240905	-0.667228
chr10	15000000	1253	-0.370066	-0.441277	-0.956149	0.104668	-0.468122
chr10	15100000	726	-0.330102	-0.387963	-1.13941	-0.417567	-0.694848
chr10	15200000	930	-0.432053	-0.310737	-1.22637	-0.473509	-0.751151
chr10	15300000	1003	-0.00452308	-0.0429936	-0.945017	-0.357321	-0.369638
chr10	15400000	1049	-0.209994	-0.423305	-1.03574	-0.510454	-0.568095
chr10	15500000	795	-0.44057	-0.35856	-1.21848	-0.445058	-0.493004
chr10	15600000	1011	-0.736644	-0.555449	-1.38612	-0.426269	-0.921286
chr10	15700000	1018	-0.64454	-0.562642	-1.19612	-0.683924	-0.778355
chr10	15800000	1045	-0.766362	-0.681762	-1.33431	-0.737838	-0.763725
chr10	15900000	930	-0.168847	-0.425547	-0.99133	-0.274287	-0.488161
chr10	16000000	516	-0.618836	-0.583539	-1.43501	-1.20821	-0.647599
chr10	16100000	666	-0.791977	-0.832189	-1.29625	-0.761582	-0.552274
chr10	16200000	739	-0.635601	-0.801309	-1.31547	-1.06804	-0.735736
chr10	16300000	634	-0.842842	-0.757678	-1.48478	-1.16092	-1.00976
chr10	16400000	501	-0.741631	-0.755373	-1.22661	-0.885767	-0.642678
chr10	16500000	583	-1.19325	-1.18346	-1.60324	-1.00532	-1.33244
chr10	16600000	572	-0.841282	-0.907255	-1.51621	-0.822412	-1.06568
chr10	16700000	981	-0.398393	-0.437228	-1.11473	-0.579614	-0.674922
chr10	16800000	799	-0.47879	-0.603928	-1.29299	-0.375284	-0.979907
chr10	16900000	989	-0.76408	-0.56927	-1.15849	-0.723161	-0.885816
chr10	17000000	471	-0.734299	-0.490113	-1.51862	-0.771811	-1.25711
chr10	17100000	618	-1.01371	-1.10146	-1.50825	-1.00174	-1.19988
chr10	17200000	513	-0.971981	-1.182	-1.67722	-1.18486	-1.36305
chr10	17300000	714	-0.995496	-0.706737	-1.27797	-0.870112	-0.963418
chr10	17400000	618	-0.960376	-0.742219	-1.60926	-1.04786	-1.21772
chr10	17500000	782	-1.27706	-1.10471	-1.58735	-0.732345	-1.23229
chr10	17600000	442	-0.800832	-0.894278	-1.38597	-0.575507	-0.79658
chr11	0	566	-0.978998	-1.4318	-1.88092	-1.21117	-1.2771
chr11	100000	585	-0.995193	-1.38029	-1.78849	-1.04409	-1.30174
chr11	200000	362	-1.3332	-1.49069	-1.89292	-1.2278	-1.53974
chr11	300000	545	-1.13747	-1.22269	-1.7122	-1.13367	-1.4391
chr11	400000	743	-0.480362	-0.701413	-1.24046	-0.748959	-0.941683
chr11	500000	687	-0.996553	-1.09037	-1.37335	-1.11198	-1.09556
chr11	600000	627	-0.974767	-1.19476	-1.64269	-1.2387	-1.26692
chr11	700000	527	-1.09237	-0.920323	-1.48495	-1.52174	-1.25448
chr11	800000	675	-0.274749	-0.484268	-0.923004	-0.584246	-0.303565
chr11	900000	846	-1.03135	-0.935916	-1.4248	-0.886761	-1.0554
chr11	1000000	550	-0.649817	-0.967722	-1.34192	-0.6886	-0.88405
chr11	1100000	630	-0.728791	-0.823519	-1.42934	-0.824864	-0.979719
chr11	1200000	612	-1.32253	-1.36131	-1.84141	-1.36243	-1.45949
chr11	1300000	723	-0.977731	-0.999096	-1.44813	-0.826505	-1.04795
chr11	1400000	788	-0.754692	-0.656058	-1.37053	-0.467188	-0.873049
chr11	1500000	895	-0.883718	-1.03185	-1.46083	-0.972843	-1.0916
chr11	1600000	543	-0.629861	-0.778702	-1.6766	-1.41232	-0.984457
chr11	1700000	992	-0.570345	-0.589096	-1.04874	-0.631903	-0.711075
chr11	1800000	1028	-0.649259	-0.650203	-1.18419	-0.725875	-0.513763
chr11	1900000	1060	-1.04988	-0.918466	-1.50818	-1.29452	-1.09749
chr11	2000000	966	-0.7857	-0.578804	-1.37255	-0.958483	-0.871174
chr11	2100000	1170	-0.750199	-0.546204	-1.33567	-0.660139	-0.855517
chr11	2200000	1038	-0.465911	-0.576812	-1.11547	-0.197639	-0.789273
chr11	2300000	1155	-0.743912	-0.731052	-1.22038	-0.506855	-0.807883
chr11	2400000	1062	-0.498136	-0.474806	-1.22158	-0.656882	-0.647951
chr11	2500000	1015	-0.547704	-0.83477	-1.08716	-0.613555	-0.762506
chr11	2600000	895	-0.610022	-0.915486	-1.50963	-0.706338	-1.06732
chr11	2700000	1001	-0.857537	-0.899701	-1.51872	-0.734579	-1.13819
chr11	2800000	982	-0.510891	-0.632101	-1.39974	-0.732845	-0.705419
chr11	2900000	905	-0.623204	-0.577642	-1.31388	-1.03564	-0.571089
chr11	3000000	942	-0.300458	-0.725593	-1.14057	-0.0843123	-0.623938
chr11	3100000	828	-0.835955	-0.802257	-1.53185	-1.00749	-0.786654
chr11	3200000	952	-0.879239	-0.599178	-1.44994	-1.20724	-1.01968
chr11	3300000	883	-0.644154	-0.75823	-1.2129	-0.621295	-0.647805
chr11	3400000	584	-0.687949	-0.703254	-1.23168	-0.315857	-0.58394
chr11	3500000	797	-0.617431	-0.548595	-1.3523	-0.835638	-0.526435
chr11	3600000	626	-0.637131	-0.616794	-1.35159	-0.676598	-0.736291
chr11	3700000	683	-0.596521	-0.606182	-1.23901	-0.550393	-0.74458
chr11	3800000	905	-0.46267	-0.473926	-1.10652	-0.442822	-0.523749
chr11	3900000	669	-0.456599	-0.716623	-1.32302	-0.437539	-0.839318
chr11	4000000	1308	-0.562887	-0.607716	-1.19913	-0.652142	-0.769479
chr11	4100000	1055	-0.357513	-0.347993	-1.09662	-0.458834	-0.474211
chr11	4200000	703	-0.357442	-0.482189	-1.16534	-0.578779	-0.60536
chr11	4300000	903	-0.511154	-0.345686	-1.3978	-0.661144	-0.943805
chr11	4400000	1081	-0.697025	-0.445578	-1.34726	-0.599191	-0.762542
chr11	4500000	989	-0.394341	-0.381168	-1.18948	-0.424682	-0.627646
chr11	4600000	1022	-0.933285	-0.981118	-1.69046	-1.40815	-1.32235
chr11	4700000	840	-1.00478	-0.772278	-1.43395	-1.26057	-1.07483
chr11	4800000	469	-0.938526	-1.04812	-1.70569	-1.26259	-1.26506
chr11	4900000	537	-0.478037	-0.488875	-1.20991	-0.443297	-0.850922
chr11	5000000	646	-0.394832	-0.638183	-1.11953	-0.412892	-0.605046
chr11	5100000	366	-0.976667	-0.964374	-1.58378	-1.20597	-0.946239
chr11	5200000	703	-0.986749	-0.77832	-1.46428	-1.03103	-1.03599
chr11	5300000	1132	-0.406989	-0.265065	-1.16642	-0.669471	-0.346483
chr11	5400000	1189	-0.650206	-0.607848	-1.35157	-0.854658	-0.760075
chr11	5500000	1054	-0.616424	-0.512667	-1.36258	-0.585111	-0.7687
chr11	5600000	896	-0.716875	-0.338028	-1.50714	-0.666054	-0.908893
chr11	5700000	1047	-0.698844	-0.624427	-1.39755	-0.704967	-0.977455
chr11	5800000	1223	-0.378662	-0.25684	-0.986399	-0.228216	-0.603284
chr11	5900000	1079	-0.515763	-0.236561	-1.23393	-0.571678	-1.06009
chr11	6000000	1032	-0.793088	-0.798775	-1.45899	-0.64631	-1.1111
chr11	6100000	1201	-0.634222	-0.479587	-1.22298	-0.44827	-0.872567
chr11	6200000	1123	-0.864973	-0.911087	-1.52265	-0.742821	-0.963859
chr11	6300000	1011	-0.952229	-1.17688	-1.63172	-1.20867	-1.15853
chr11	6400000	792	-0.870058	-1.19535	-1.42651	-1.068	-0.764657
[truncated: 2,331 more rows]

## Sheet: Table S4
Table S4 Numbers of outlier SNPs detected by Fisher’s exact test and pcadapt for the four anadromous-freshwater ecotype pairs.
Ecotype pair	FET (FDR < 0.05)	Pcadapt (Q-value < 0.1)	Overlap
Hongze Lake vs. Yangtze River Estuary	18401	2284	875
Taihu Lake vs. Yangtze River Estuary	15924	4193	2658
Chaohu Lake vs. Yangtze River Estuary	86933	5913	2404
Xiangjiang River vs. Yangtze River Estuary	908	6350	359
Overlap	118	97	73
FET: Fisher’s exact test.

## Sheet: Table S5
Table S5 The observed and expected overlap of the shared outlier SNPs and their statistical significance across all combinations of the four freshwater-anadromous ecotype pairs.
Combinations	Observed.Overlap	Expected.Overlap	P-value
(CH vs. YRE) ∩ (XJ vs. YRE)	83	4.237752e-01	1.681330e-161
(TH vs. YRE) ∩ (XJ vs. YRE)	152	4.685501e-01	0.000000e+00
(TH vs. YRE) ∩ (CH vs. YRE)	293	3.137589e+00	0.000000e+00
(HZ vs. YRE) ∩ (XJ vs. YRE)	108	1.542443e-01	2.272082e-273
(HZ vs. YRE) ∩ (CH vs. YRE)	130	1.032878e+00	5.396783e-225
(HZ vs. YRE) ∩ (TH vs. YRE)	407	1.142009e+00	0.000000e+00
(TH vs. YRE) ∩ (CH vs. YRE) ∩ (XJ vs. YRE)	79	5.530917e-04	0.000000e+00
(HZ vs. YRE) ∩ (CH vs. YRE) ∩ (XJ vs. YRE)	73	1.820750e-04	0.000000e+00
(HZ vs. YRE) ∩ (TH vs. YRE) ∩ (XJ vs. YRE)	108	2.013125e-04	0.000000e+00
(HZ vs. YRE) ∩ (TH vs. YRE) ∩ (CH vs. YRE)	130	1.348065e-03	0.000000e+00
(HZ vs. YRE) ∩ (TH vs. YRE) ∩ (CH vs. YRE) ∩ (XJ vs. YRE)	73	2.376358e-07	0.000000e+00

## Sheet: Table S6
Table S6 Freshwater-favored allele (FWA) frequency for the 2,980 candidate covariant SNPs in the five populations analyzed.
Chromosome	Position	REF	ALT	FWA	Frequency_YRE	Frequency_HZ	Frequency_TH	Frequency_CH	Frequency_XJ
chr01	168817	C	T	C	0.75	1	1	1	1
chr01	168832	C	T	C	0.73684	1	1	1	0.97826
chr01	1376328	T	C	C	0.35	0.57609	0.69792	0.60417	0.75
chr01	1376476	T	C	C	0.425	0.68478	0.72917	0.66667	0.66667
chr01	1463760	C	G	G	0.36111	0.61364	0.67021	0.85417	0.63043
chr01	2074293	T	C	C	0.07895	0.29348	0.33333	0.41667	0.35417
chr01	2159037	C	T	T	0.39286	0.63095	0.68085	0.61364	0.59524
chr01	2287172	T	C	T	0.78571	1	1	1	1
chr01	2573388	T	C	T	0.73529	0.98889	1	0.95238	1
chr01	2747989	G	C	G	0.525	0.73913	0.77083	0.875	0.85417
chr01	3396998	T	C	T	0.07895	0.3913	0.40625	0.5	0.4375
chr01	3593042	G	C	C	0.47368	0.80435	0.67708	0.95833	0.67391
chr01	3902581	C	T	C	0.76923	1	1	1	1
chr01	4212920	G	A	G	0.72222	0.92222	0.9881	1	0.93182
chr01	4364705	G	T	G	0.73684	1	1	0.95455	1
chr01	4479339	A	G	G	0.53571	0.75556	0.84375	0.82609	0.79167
chr01	4509532	G	C	G	0.6	1	1	1	1
chr01	4509539	C	T	C	0.63333	1	1	1	1
chr01	4769208	C	T	T	0.25	0.47826	0.65625	0.63043	0.77083
chr01	5112006	C	T	C	0.65789	0.95556	0.96429	0.95238	0.97727
chr01	5483223	G	T	G	0.5	0.71739	0.8125	0.75	0.75
chr01	5483227	C	A	C	0.5	0.71739	0.8125	0.75	0.75
chr01	5483297	T	C	T	0.475	0.73913	0.82292	0.75	0.75
chr01	5483319	C	A	C	0.5	0.72826	0.82292	0.75	0.72917
chr01	5483324	G	A	G	0.475	0.73913	0.82292	0.75	0.75
chr01	5483425	A	T	A	0.45	0.73913	0.85417	0.75	0.75
chr01	5483433	A	C	C	0.425	0.73333	0.85417	0.75	0.75
chr01	5502549	C	A	C	0.375	0.58696	0.63542	0.79167	0.6875
chr01	5552359	G	C	G	0.525	0.82609	0.78125	0.75	0.77083
chr01	5552517	C	T	C	0.525	0.76087	0.77083	0.77083	0.75
chr01	5653677	T	C	C	0.35	0.55435	0.66667	0.66667	0.70833
chr01	5661018	G	A	A	0.26316	0.52174	0.55319	0.75	0.65909
chr01	5661052	A	G	G	0.275	0.5	0.53125	0.72917	0.6087
chr01	5691396	A	T	A	0.61111	1	0.98936	0.95652	0.95833
chr01	5691401	A	T	A	0.61111	1	0.98936	0.97619	0.95833
chr01	5691417	A	G	A	0.61111	1	0.98913	0.95652	0.95833
chr01	5950917	C	G	G	0.25	0.55556	0.62222	0.54348	0.47727
chr01	5951394	A	G	G	0.5625	0.76667	0.88542	0.8125	0.83333
chr01	5970286	C	T	C	0.4	0.71739	0.84375	0.64583	0.64583
chr01	5975613	A	C	A	0.42105	0.71739	0.84375	0.625	0.67391
chr01	5975614	C	A	C	0.42105	0.71739	0.84043	0.625	0.67391
chr01	5975998	C	T	C	0.41176	0.71739	0.8617	0.625	0.625
chr01	5980665	C	A	A	0.525	0.77174	0.88542	0.8125	0.85417
chr01	5980709	A	G	G	0.525	0.77174	0.88542	0.8125	0.85417
chr01	5981761	T	A	A	0.525	0.75	0.88542	0.79167	0.85417
chr01	5982082	T	G	G	0.4	0.71739	0.84375	0.625	0.64583
chr01	5983948	A	T	A	0.55263	0.77174	0.88298	0.8125	0.84783
chr01	5985685	C	T	C	0.425	0.71739	0.85417	0.65217	0.6875
chr01	5986004	T	C	C	0.4	0.70652	0.84375	0.65217	0.64583
chr01	5990047	A	C	C	0.4	0.70652	0.84375	0.625	0.64583
chr01	5991168	G	A	G	0.42105	0.70652	0.84375	0.625	0.64583
chr01	5994041	A	T	A	0.4	0.69565	0.82292	0.65217	0.64583
chr01	5999998	G	A	G	0.525	0.76087	0.88542	0.8125	0.85417
chr01	6000178	G	A	G	0.525	0.76087	0.88542	0.8125	0.85417
chr01	6001822	C	A	A	0.525	0.76087	0.88542	0.8125	0.85417
chr01	6002107	T	C	C	0.525	0.76667	0.88542	0.8125	0.85417
chr01	6003376	A	C	C	0.525	0.76087	0.88542	0.8125	0.85417
chr01	6003921	T	C	C	0.525	0.76087	0.88542	0.8125	0.85417
chr01	6006752	T	C	T	0.52941	0.76087	0.90426	0.82609	0.82609
chr01	6008400	A	G	A	0.76667	1	1	1	1
chr01	6009283	G	T	T	0.525	0.76087	0.88542	0.83333	0.85417
chr01	6011106	A	G	G	0.55	0.77174	0.88542	0.83333	0.89583
chr01	6012188	G	A	A	0.55	0.77174	0.88542	0.85417	0.89583
chr01	6012305	A	C	C	0.25	0.46739	0.64583	0.47917	0.58333
chr01	6021162	G	T	G	0.55	0.77174	0.88542	0.83333	0.89583
chr01	6022966	C	T	T	0.25	0.46667	0.62766	0.47917	0.58333
chr01	6025344	T	G	T	0.55	0.78409	0.88542	0.83333	0.89583
chr01	6027465	C	G	G	0.55	0.77174	0.875	0.83333	0.89583
chr01	6027599	A	T	T	0.55	0.77778	0.89362	0.83333	0.89583
chr01	6032533	A	C	A	0.55	0.77174	0.88542	0.83333	0.8913
chr01	6035579	G	A	A	0.26316	0.46739	0.65625	0.47917	0.58333
chr01	6037372	C	T	C	0.55	0.77174	0.88542	0.83333	0.89583
chr01	6039341	A	T	A	0.55	0.77174	0.88542	0.83333	0.89583
chr01	6039804	C	G	G	0.23684	0.46739	0.64583	0.47917	0.60417
chr01	6041943	A	G	G	0.275	0.47778	0.64583	0.47917	0.60417
chr01	6049106	T	C	C	0.55556	0.77778	0.90625	0.875	0.9375
chr01	6051042	C	T	C	0.575	0.78261	0.91667	0.875	0.97727
chr01	6071545	T	A	A	0.275	0.52174	0.69149	0.47917	0.58333
chr01	6072009	C	A	A	0.23684	0.46739	0.66667	0.47917	0.56522
chr01	6076588	G	T	T	0.23684	0.46739	0.66667	0.47917	0.58333
chr01	6385936	T	G	T	0.63333	1	0.97674	1	1
chr01	6633142	G	A	G	0.61111	1	1	1	0.975
chr01	7504959	C	T	C	0.61765	0.97561	1	1	1
chr01	7616628	C	T	C	0.56667	0.79348	0.82292	0.85417	0.91667
chr01	7623742	C	T	C	0.76667	1	0.98913	1	1
chr01	7657284	G	A	G	0.78571	1	1	1	1
chr01	8025348	T	C	T	0.44444	0.66667	0.74468	0.66667	0.69048
chr01	8129153	T	A	T	0.7	0.9125	0.94048	0.9375	0.90909
chr01	8871322	A	G	A	0.15789	0.42222	0.41489	0.375	0.54167
chr01	9114424	A	G	A	0.66667	1	0.97727	1	0.94737
chr01	9114425	T	A	T	0.71875	1	0.97674	1	0.95238
chr01	9346762	T	G	T	0.76471	1	1	1	1
chr01	9346780	C	G	C	0.79412	1	1	1	1
chr01	9346781	A	T	A	0.79412	1	1	1	1
chr01	9346878	C	T	C	0.69444	0.97561	1	1	1
chr01	9469894	A	T	A	0.33333	0.54348	0.63542	0.85417	0.5625
chr01	9913775	A	C	A	0.73333	0.98837	1	1	1
chr01	9913778	G	A	G	0.73333	0.97727	1	1	1
chr01	10387624	C	T	C	0.71875	1	1	1	0.95238
chr01	10387644	A	C	A	0.73529	1	1	1	0.94737
chr01	10515151	G	A	A	0.19444	0.46739	0.45833	0.47917	0.39583
chr01	10515376	G	C	C	0.33333	0.61111	0.61458	0.71739	0.58333
chr01	10561290	T	C	T	0.1875	0.46667	0.4	0.71739	0.45
chr01	10565919	A	G	A	0.325	0.53261	0.58333	0.6875	0.64583
chr01	11919417	G	T	T	0.13158	0.3587	0.48958	0.45833	0.5
chr01	12181358	G	A	A	0.4	0.67391	0.71875	0.70833	0.66667
chr01	12337687	A	T	A	0.325	0.75	0.53261	0.54348	0.61765
chr01	12801479	C	T	T	0.52778	0.78049	0.82979	0.8	0.89583
chr01	13628250	C	T	C	0.75	1	1	1	1
chr01	13628259	A	G	A	0.78571	1	1	1	1
chr01	15520092	G	A	G	0.76923	0.9875	1	1	1
chr01	17222027	A	G	A	0.525	0.79348	0.75	0.95833	0.77083
chr01	17319703	G	A	G	0.6875	1	0.98913	1	0.90909
chr01	17885503	A	G	G	0.15	0.3587	0.42708	0.5	0.39583
chr01	17945788	T	C	C	0.275	0.53261	0.52083	0.64583	0.70833
chr01	18098610	G	A	A	0.25	0.47826	0.45833	0.5625	0.52083
chr01	18183760	A	T	T	0.44444	0.72826	0.73958	0.72917	0.75
chr01	18534086	C	A	A	0.1	0.34783	0.34375	0.35417	0.33333
chr01	18858184	C	T	T	0.02632	0.31111	0.4375	0.34783	0.28261
chr01	18958703	G	T	G	0.45	0.69565	0.67708	0.66667	0.66667
chr01	20071227	C	T	T	0.35	0.57609	0.57292	0.60417	0.60417
chr01	20269943	G	C	G	0.525	0.73913	0.75	0.9375	0.77083
chr01	20795832	C	A	A	0.10714	0.43023	0.52222	0.67391	0.625
chr01	20840022	T	G	T	0.125	0.39535	0.46739	0.33333	0.35417
chr01	21037421	G	T	T	0.16667	0.3913	0.38298	0.41667	0.36957
chr01	21282541	G	A	G	0.7	0.98889	1	1	0.97222
chr01	21495004	C	T	C	0.67647	0.93023	0.95556	0.95	0.93182
chr02	786608	A	T	A	0.425	0.6413	0.75	0.66667	0.72917
chr02	1088952	T	G	T	0.575	0.83696	0.86458	0.95833	0.8125
chr02	1945652	T	G	G	0.59375	0.82609	0.8125	0.89583	0.8125
chr02	2496053	G	A	G	0.775	1	1	1	1
chr02	2496077	T	C	C	0.52632	0.81522	0.75	0.8913	0.875
chr02	2631219	C	T	C	0.44737	0.69767	0.69318	0.83333	0.84211
chr02	2673147	G	A	A	0.57143	0.82955	0.98837	0.91304	0.97727
chr02	3486643	A	G	A	0.175	0.47778	0.4375	0.41667	0.39583
chr02	4277969	C	T	C	0.525	0.77174	0.77083	0.75	0.83333
chr02	4279217	C	T	C	0.11765	0.33696	0.33333	0.41667	0.39583
chr02	4585119	G	A	G	0.575	0.83696	0.80851	0.86364	0.85417
chr02	4585381	T	A	T	0.55263	0.83696	0.8125	0.83333	0.85417
chr02	4595281	C	T	C	0.375	0.68478	0.70833	0.70833	0.6875
chr02	4596006	C	T	C	0.47222	0.78261	0.83696	0.73913	0.82353
chr02	4597822	C	G	C	0.4	0.76087	0.69792	0.6875	0.80435
chr02	4599219	G	T	G	0.47059	0.78409	0.83333	0.77083	0.77273
chr02	4600000	G	A	G	0.475	0.78261	0.8125	0.70833	0.8125
chr02	4601883	A	G	A	0.525	0.79348	0.75532	0.75	0.75
chr02	5095520	G	C	G	0.5	0.81522	0.75	0.70833	0.75
chr02	5095571	G	C	G	0.5	0.81522	0.75	0.70833	0.76087
chr02	5095573	A	G	A	0.47368	0.81522	0.75	0.70833	0.76087
chr02	5095635	T	C	T	0.5	0.81522	0.75	0.70833	0.76087
chr02	5095652	C	T	C	0.5	0.81522	0.75	0.70833	0.72917
chr02	5095667	G	A	A	0.5	0.81522	0.75	0.70833	0.76087
chr02	5095842	A	G	G	0.525	0.81522	0.77083	0.72917	0.79167
chr02	5443115	C	G	C	0.35	0.58696	0.55208	0.58333	0.58333
chr02	5558027	G	A	G	0.38235	0.66279	0.66667	0.84783	0.63043
chr02	6937343	C	T	T	0.025	0.27174	0.26042	0.25	0.22917
chr02	7523162	T	C	T	0.55	0.80435	0.82292	0.79167	0.79167
chr02	8192911	A	T	A	0.73684	1	0.98936	1	0.975
chr02	8324175	T	C	C	0.58824	0.78889	0.78889	0.85417	0.85714
chr02	8661232	C	A	A	0.0625	0.32143	0.42391	0.32609	0.30435
chr02	9226894	C	T	C	0.5	0.72826	0.80435	0.79167	0.72727
chr02	9226909	T	G	T	0.44737	0.72826	0.7766	0.79167	0.6875
chr02	9370874	G	T	T	0.2	0.42391	0.55208	0.5	0.4375
chr02	9487887	C	G	C	0.60526	0.81522	0.82292	0.875	0.85417
chr02	9610061	T	C	T	0.575	0.79348	0.80208	0.83333	0.875
chr02	10179743	G	A	G	0.525	0.75556	0.79167	0.97917	0.86957
chr02	10179750	C	A	C	0.55	0.78409	0.79167	0.97917	0.8913
chr02	10186528	A	G	A	0.175	0.38043	0.41667	0.64583	0.4375
chr02	10631987	G	A	G	0.55	0.78261	0.76596	0.79167	0.77083
chr02	10632001	C	T	C	0.55	0.78261	0.76596	0.79167	0.77083
chr02	10658098	C	T	C	0.75	1	1	1	0.95238
chr02	10897771	G	C	G	0.14286	0.5	0.39583	0.39583	0.39583
chr02	10897791	T	A	T	0.13333	0.5	0.40625	0.39583	0.39583
chr02	10901987	C	T	C	0.225	0.43478	0.5	0.5	0.45833
chr02	10902165	A	C	A	0.175	0.38043	0.38542	0.45833	0.4375
chr02	11014164	G	A	G	0.475	0.78261	0.79167	0.70833	0.72917
chr02	11064492	A	G	A	0.10526	0.53333	0.40426	0.39583	0.35417
chr02	11296787	C	A	C	0.625	0.95652	0.85417	0.875	0.90909
chr02	12076076	C	T	T	0	0.26087	0.33333	0.34211	0.35
chr02	12378139	C	T	C	0.7	0.98889	1	0.95455	1
chr02	12563907	G	A	G	0.775	0.98889	1	1	1
chr02	12763920	A	G	A	0.75	1	1	1	1
chr02	12807669	A	C	A	0.77778	1	1	1	1
chr02	12807670	A	G	A	0.77778	1	1	1	1
chr02	12902553	A	T	A	0.52632	0.89773	0.92222	0.925	0.78947
chr02	13141289	G	A	G	0.71875	1	1	1	1
chr02	13225217	C	A	C	0.76316	1	1	1	1
chr02	13307485	T	C	T	0.7	1	1	1	1
chr02	13307517	C	T	C	0.65385	1	1	1	1
chr02	13307519	A	G	A	0.65385	1	1	1	1
chr02	13307523	G	A	G	0.61538	1	1	1	1
chr02	13435439	C	T	C	0.70588	0.98913	0.96739	1	1
chr02	13447819	G	A	G	0.72222	1	1	1	1
chr02	13447830	G	A	G	0.72222	1	0.98864	0.95652	1
chr02	13855180	C	T	C	0.63889	0.98913	1	1	0.97826
chr02	13962189	G	T	G	0.78125	1	1	1	1
chr02	14044109	A	T	T	0.03125	0.25556	0.25	0.45652	0.29545
chr02	14110960	T	G	G	0.40625	0.72826	0.64583	0.66667	0.625
chr02	14152029	T	C	C	0.25	0.45652	0.52083	0.72917	0.58333
chr02	14277441	T	C	C	0.34211	0.58696	0.57292	0.75	0.5625
chr02	14361776	C	A	C	0.65	1	1	1	1
chr02	14868042	G	A	G	0.7	0.97778	1	1	1
chr02	14868045	G	T	G	0.67857	0.97778	1	1	1
chr02	14903097	C	G	G	0.375	0.59783	0.61458	0.64583	0.60417
chr02	14903101	G	C	C	0.375	0.59783	0.61458	0.64583	0.60417
chr02	14988394	A	C	A	0.15	0.3587	0.35417	0.52174	0.375
chr02	15088460	G	A	G	0.27778	0.55435	0.51042	0.70833	0.52174
chr02	15089964	G	C	G	0.15789	0.46739	0.41667	0.54167	0.41667
chr02	15308894	T	G	T	0.45	0.67391	0.78125	0.70833	0.75
chr02	16461393	G	A	G	0.47368	0.71111	0.78261	0.88636	0.7
chr02	16461404	C	G	C	0.44737	0.71111	0.79348	0.86957	0.66667
chr02	17052198	T	A	T	0.225	0.47826	0.52083	0.52083	0.52083
chr02	17393029	A	C	A	0.21053	0.5	0.51042	0.625	0.4375
chr02	17404828	T	A	T	0.78125	1	1	1	1
chr02	17404834	C	G	C	0.79412	1	1	1	1
chr02	18101987	T	C	T	0.4	0.6087	0.64583	0.75	0.77083
chr02	18121565	A	G	A	0.625	0.83696	0.94681	1	0.89583
chr02	18326662	C	T	T	0	0.21111	0.28723	0.54167	0.22917
chr02	18887744	A	G	G	0.16667	0.38095	0.39362	0.5	0.38636
chr02	19405120	A	G	G	0.2	0.45652	0.48958	0.64583	0.41304
chr02	19405540	C	A	A	0.36111	0.73333	0.61458	0.69565	0.58333
chr02	19407665	C	T	T	0.36842	0.62195	0.7234	0.75	0.58333
chr02	19414269	C	T	C	0.44737	0.65217	0.66667	0.72917	0.66667
chr02	19621514	A	T	A	0.35	0.6413	0.59375	0.56522	0.5625
chr02	19621515	C	A	C	0.35	0.6413	0.59375	0.56522	0.5625
chr02	19854735	T	C	C	0.5	0.72619	0.76596	0.91304	0.78261
chr03	734192	T	A	A	0.2	0.5	0.52128	0.5	0.67391
chr03	736878	G	C	G	0.5	0.81111	0.75	0.79167	0.85417
chr03	1101130	A	C	A	0.4	0.65217	0.71875	0.60417	0.60417
chr03	1148300	G	A	A	0.1	0.3587	0.40625	0.3125	0.33333
chr03	1180316	A	G	A	0.78571	1	1	1	1
chr03	1559729	A	T	A	0.325	0.56522	0.58333	0.64583	0.54167
chr03	1736898	T	G	T	0.65789	0.90698	1	0.8913	0.86957
chr03	1758457	G	C	G	0.6	0.80435	0.80208	0.875	0.83333
chr03	1893362	T	A	T	0.625	0.93478	0.84375	0.85417	0.9375
chr03	1893627	A	G	G	0.525	0.76087	0.85417	0.84783	0.89583
chr03	2387742	T	C	C	0.325	0.6087	0.59375	0.54167	0.58333
chr03	2406162	G	T	G	0.07895	0.32609	0.3125	0.32609	0.38636
chr03	2406165	G	T	G	0.075	0.32609	0.32292	0.3125	0.35417
chr03	2558008	A	C	A	0.525	0.82609	0.80208	0.83333	0.83333
chr03	2655202	C	T	C	0.125	0.36957	0.34375	0.5	0.4375
chr03	2913379	A	G	G	0.05	0.3	0.33333	0.33333	0.33333
chr03	2963446	C	T	C	0.71429	0.96739	0.93617	0.97917	0.97917
chr03	2997315	G	A	G	0.60714	1	1	1	1
chr03	2997318	C	A	C	0.625	1	1	1	1
chr03	2997321	A	G	A	0.625	1	1	1	1
chr03	2997324	G	A	G	0.63333	1	1	1	1
chr03	2997345	G	A	G	0.60714	1	1	1	1
chr03	2997348	A	G	A	0.60714	1	1	1	1
chr03	2997363	C	A	C	0.70833	1	1	1	1
chr03	2997375	C	T	C	0.73077	1	1	1	1
chr03	2997381	G	A	G	0.61538	1	1	1	1
chr03	2997514	G	C	G	0.67857	1	1	1	1
chr03	2997648	A	G	A	0.59375	1	1	1	1
chr03	2997684	G	A	G	0.75	0.98913	0.96739	1	0.97826
chr03	3080795	A	C	A	0.45	0.65217	0.73958	0.8125	0.6875
chr03	3159390	G	A	A	0.5	0.77174	0.70833	0.83333	0.79545
chr03	3270277	C	T	C	0.3	0.56522	0.79167	0.70833	0.6875
chr03	3352212	A	C	C	0.58333	0.85227	0.85417	0.84783	0.85714
chr03	3353486	C	G	G	0.52778	0.84146	0.82609	0.83333	0.76087
chr03	3481851	C	T	T	0	0.2619	0.2875	0.28261	0.29167
chr03	3481858	A	G	G	0	0.25581	0.28205	0.28261	0.28261
chr03	3488015	T	C	C	0.08333	0.28889	0.39583	0.375	0.375
chr03	3829447	G	C	G	0.27778	0.58333	0.65957	0.5	0.66667
chr03	3829981	A	G	A	0.375	0.63043	0.75	0.58333	0.70833
chr03	3855453	T	A	T	0.52778	0.82222	0.82292	0.8913	0.72917
chr03	3856202	G	A	G	0.475	0.77778	0.83333	0.89583	0.72917
chr03	3856780	C	T	C	0.5	0.78261	0.82292	0.89583	0.72917
chr03	4295643	C	G	G	0.17647	0.5	0.52083	0.39583	0.45833
chr03	4482022	T	C	T	0.7	0.95652	0.96875	0.95833	0.95833
chr03	4503842	G	A	G	0.275	0.70652	0.5625	0.47917	0.625
chr03	4637069	G	A	G	0.675	0.88043	0.9375	0.89583	0.91667
chr03	4644966	G	A	G	0.36667	0.63636	0.60417	0.57143	0.68182
chr03	4823158	C	G	C	0.25	0.46591	0.52128	0.83333	0.53125
chr03	5005206	T	C	T	0.60526	0.93478	0.95833	0.91304	0.8913
chr03	5005458	G	T	G	0.625	0.94444	0.95833	0.91667	0.85417
chr03	5005626	A	C	A	0.625	0.93478	0.96875	0.91667	0.85417
chr03	5167670	C	T	C	0.575	0.82609	0.86458	0.91667	0.86957
chr03	5167757	A	T	A	0.575	0.82609	0.86458	0.91667	0.875
chr03	5167789	T	C	T	0.575	0.82609	0.86458	0.91667	0.875
chr03	5481479	C	A	C	0.68421	0.90217	0.89583	0.97917	0.95833
chr03	5631809	T	C	C	0.3	0.53261	0.6875	0.5625	0.65217
chr03	5631820	T	C	C	0.34211	0.58696	0.78125	0.5625	0.86957
chr03	5895458	T	A	T	0.60526	0.97727	0.97727	1	1
chr03	5895459	C	G	C	0.60526	0.97727	0.97778	1	1
chr03	5912904	C	A	C	0.64286	0.98913	0.98936	1	1
chr03	5917899	G	T	G	0.76667	1	1	1	1
chr03	5917938	C	A	C	0.78125	1	1	1	1
chr03	5956036	A	G	A	0.78125	1	1	1	1
chr03	6168741	T	C	T	0.68421	0.97727	0.97872	0.97222	1
chr03	6168763	C	G	C	0.72222	0.9878	0.98913	0.95	1
chr03	6168764	C	T	C	0.73684	0.97674	0.98913	0.95455	1
chr03	6168769	A	G	A	0.71053	0.97619	0.98913	0.94444	1
chr03	6199708	T	C	T	0.60526	0.97727	1	0.97826	0.97619
chr03	6199716	G	A	G	0.61765	0.97727	1	0.97917	0.97727
chr03	6199718	C	A	C	0.63158	0.97727	1	0.97826	1
chr03	6199721	C	A	C	0.63889	0.97727	1	0.97826	1
chr03	6364818	G	A	G	0.78947	1	1	1	1
chr03	6368639	T	C	T	0.75	1	1	1	1
chr03	6368644	A	C	A	0.75	1	1	1	1
chr03	6368645	G	A	G	0.76667	1	1	1	1
chr03	6417223	G	T	G	0.75	1	1	1	1
chr03	6545343	G	T	G	0.67647	1	1	1	1
chr03	6574599	G	A	G	0.79167	1	1	1	1
chr03	6637994	G	T	G	0.71875	1	1	1	1
chr03	6668677	A	G	A	0.71875	1	1	0.9375	0.97826
chr03	6962658	A	G	A	0.36111	0.57609	0.56818	0.57143	0.7
chr03	7174625	T	A	T	0.72222	1	1	1	1
chr03	7174635	G	T	G	0.70588	0.97727	1	1	1
chr03	7174646	G	C	G	0.73529	1	1	1	0.97727
chr03	7570874	G	A	G	0.675	1	0.95833	0.95833	0.925
chr03	8198670	G	T	G	0.25	0.5	0.58511	0.5	0.65909
chr03	8332554	A	G	G	0.11111	0.34783	0.45833	0.47917	0.45833
chr03	8332765	T	C	C	0.075	0.29348	0.4375	0.4375	0.39583
chr03	8333105	A	G	G	0.1	0.31522	0.38542	0.39583	0.3913
chr03	8372754	T	C	T	0.18421	0.41304	0.43617	0.5	0.43478
chr03	8687575	T	G	T	0.73684	1	0.975	1	0.97727
chr03	8935398	G	C	G	0.525	0.72826	0.85417	0.72917	0.80435
chr03	9211723	C	G	G	0.625	0.83696	0.84043	0.89583	0.91667
chr03	9707815	T	C	C	0.15789	0.38043	0.40625	0.375	0.54348
chr03	10082100	A	T	T	0.34211	0.6413	0.60417	0.58696	0.58333
chr03	10330910	C	T	C	0.55	0.82609	0.79167	0.8125	0.85417
chr03	10336093	G	A	A	0.44737	0.78261	0.7234	0.75	0.85417
chr03	10558890	C	T	T	0.075	0.32609	0.4375	0.375	0.375
chr03	10559550	C	G	G	0.125	0.40217	0.44792	0.4375	0.47917
chr03	10559745	G	T	T	0.1	0.38043	0.375	0.35417	0.5
chr03	10563587	C	T	T	0.25	0.46739	0.5625	0.5	0.66667
chr03	10564910	T	C	C	0.125	0.33696	0.40625	0.375	0.47917
chr03	10565497	G	A	A	0.125	0.33696	0.4375	0.375	0.47917
chr03	10570266	C	A	A	0.21053	0.44565	0.47917	0.45833	0.5
chr03	10570943	C	G	C	0.5	0.71739	0.85417	0.72917	0.83333
chr03	10572846	T	G	T	0.57895	0.80435	0.94565	0.85417	0.97619
chr03	10573272	T	C	C	0.2	0.46739	0.51042	0.5625	0.5
chr03	10573879	C	T	T	0.2	0.47826	0.5	0.5625	0.5
chr03	10574238	A	T	T	0.2	0.48913	0.51042	0.5625	0.54167
chr03	10574265	A	G	G	0.2	0.48913	0.51042	0.5625	0.54167
chr03	10574559	T	G	G	0.2	0.48913	0.51042	0.5625	0.54167
chr03	10574728	T	C	C	0.525	0.73913	0.76042	0.79167	0.83333
chr03	10574924	G	A	A	0.2	0.48913	0.51042	0.5625	0.54167
chr03	10574926	T	A	A	0.525	0.73913	0.72917	0.77083	0.83333
chr03	10576193	C	A	A	0.3	0.6413	0.70833	0.77083	0.8125
chr03	10576386	T	G	G	0.2	0.51087	0.51042	0.54167	0.54167
chr03	10576673	T	C	C	0.3	0.6413	0.70833	0.77083	0.84783
chr03	10577244	C	T	T	0.2	0.51087	0.5	0.54167	0.54167
chr03	10577472	A	G	G	0.34211	0.65217	0.70833	0.77083	0.83333
chr03	10577572	T	C	C	0.21053	0.51087	0.5	0.54167	0.54167
chr03	10577812	T	C	C	0.35	0.65217	0.70833	0.77083	0.8125
chr03	10578057	C	G	G	0.225	0.54348	0.52083	0.5625	0.64583
chr03	10578089	T	C	C	0.225	0.54348	0.52083	0.5625	0.64583
chr03	10578180	T	C	C	0.225	0.54348	0.52083	0.5625	0.64583
chr03	10578298	T	C	C	0.25	0.54348	0.51042	0.60417	0.64583
chr03	10578373	G	C	C	0.35	0.66304	0.6875	0.79167	0.83333
chr03	10642659	T	C	C	0.23333	0.43478	0.46875	0.47917	0.52083
chr03	10710049	G	C	G	0.35	0.63043	0.78125	0.85417	0.76087
chr03	10711094	A	G	A	0.2	0.41304	0.63542	0.625	0.54348
chr03	10711095	A	C	A	0.2	0.41304	0.63542	0.625	0.54348
chr03	10711119	A	C	C	0.2	0.40217	0.63542	0.625	0.54348
chr03	10712010	C	T	C	0.52632	0.84783	0.8125	0.85417	0.77083
chr03	10713662	C	T	C	0.525	0.81522	0.86458	0.75	0.91667
chr03	10797540	G	A	G	0.75	0.95652	0.97917	0.95833	0.95833
chr03	10811776	C	A	C	0.52632	0.77174	0.79167	0.78261	0.875
chr03	10878416	T	C	T	0.60526	0.82558	0.8913	0.84783	0.86957
chr03	10888277	A	G	G	0.575	0.80435	0.84375	0.79167	0.9375
chr03	10929550	G	A	G	0.5625	0.88889	0.875	0.78261	0.875
chr03	11478199	A	C	A	0.4	0.67391	0.71875	0.79167	0.60417
chr03	11478634	T	G	T	0.375	0.67391	0.67708	0.70833	0.58696
chr03	11654248	G	C	C	0.5	0.70652	0.78125	0.79167	0.89583
chr03	11654250	T	G	G	0.5	0.70652	0.78125	0.79167	0.89583
chr03	11661541	C	T	C	0.45	0.65217	0.72826	0.76087	0.775
chr03	11712303	G	A	G	0.325	0.55556	0.68085	0.6875	0.54348
chr03	11744765	G	A	A	0.525	0.91304	0.88542	0.8125	0.73913
chr03	11747781	G	C	G	0.575	0.93478	0.85417	0.8125	0.83333
chr03	12244204	A	T	T	0.61111	0.82558	0.92222	0.86957	0.85714
chr03	12581281	G	T	T	0.31579	0.52174	0.70833	0.54167	0.54167
chr03	12581282	C	T	T	0.31579	0.52174	0.70833	0.54167	0.54167
chr03	12627003	T	C	T	0.175	0.44444	0.39362	0.54167	0.39583
chr03	12922660	G	T	T	0.275	0.54348	0.63542	0.6875	0.64583
chr03	12927445	C	T	C	0.575	0.80435	0.89583	0.97917	0.95833
chr03	12928512	A	G	G	0.225	0.47826	0.57292	0.72917	0.52083
chr03	13096299	T	C	C	0.28947	0.5	0.65625	0.6875	0.60417
chr03	13294889	T	G	G	0.13333	0.35556	0.34375	0.47917	0.39583
chr03	13595379	C	T	C	0.35	0.55435	0.73958	0.66667	0.6875
chr03	13622139	T	G	T	0.76316	1	1	0.97826	1
chr03	13659057	C	T	C	0.525	0.72826	0.85417	0.875	0.8125
chr03	13661844	G	T	G	0.6	0.82609	0.88542	0.85417	0.91667
chr03	13662134	A	C	A	0.625	0.82609	0.89583	0.875	0.91667
chr03	13662145	A	T	A	0.625	0.82609	0.90625	0.875	0.91667
chr03	13662481	G	T	G	0.625	0.82609	0.90625	0.85417	0.89583
chr03	13667705	A	T	A	0.5	0.70652	0.83696	0.73913	0.84375
chr03	13668383	C	T	C	0.5	0.70652	0.84375	0.72917	0.72917
chr03	13668915	G	A	G	0.55	0.77174	0.88542	0.8125	0.8125
chr03	13671531	G	A	G	0.57895	0.78261	0.86458	0.85417	0.8125
chr03	14364951	T	C	T	0.42105	0.64444	0.63542	0.79167	0.63043
chr03	14409100	G	A	G	0.67647	1	1	1	0.97917
chr03	14409104	A	G	A	0.71429	1	1	1	1
chr03	14409110	C	A	C	0.73333	1	1	1	1
chr03	14874607	A	G	G	0.025	0.28261	0.23958	0.35417	0.29545
chr03	14875150	C	T	T	0.225	0.46739	0.51042	0.54167	0.45833
chr03	14881208	A	G	G	0.3	0.52174	0.66667	0.58333	0.64583
chr03	15189787	C	G	C	0.275	0.68478	0.53125	0.6087	0.52174
chr03	15189788	A	T	A	0.275	0.68478	0.53125	0.6087	0.52174
chr03	15190003	G	A	G	0.35	0.7	0.625	0.60417	0.5625
chr03	15883958	G	T	G	0.23684	0.56818	0.47826	0.47727	0.525
chr03	16881116	C	T	C	0.55263	0.84783	0.8125	0.77083	0.77083
chr03	17225906	G	A	A	0.125	0.43478	0.44792	0.35417	0.45833
chr03	18155602	G	T	G	0.31579	0.52174	0.59375	0.625	0.64583
chr03	19381042	C	T	C	0.69444	0.975	1	1	1
chr03	19381045	C	T	C	0.69444	0.96341	1	1	1
chr03	19468930	A	T	A	0.775	0.98864	1	1	1
chr03	19468937	C	G	C	0.775	0.97778	1	1	1
chr03	19468958	T	C	T	0.775	0.97778	1	1	1
chr03	19499341	C	T	C	0.575	0.79348	0.95455	0.83333	0.86957
chr04	692257	G	T	G	0.55	0.86957	0.82292	0.85417	0.79167
chr04	935222	C	T	C	0.69231	1	1	1	1
chr04	1158400	G	A	G	0.55	0.81522	0.82292	1	0.84783
chr04	1529507	G	A	G	0.71053	0.95652	0.9375	0.95833	0.97917
chr04	2208624	G	T	G	0.175	0.39773	0.38542	0.47917	0.43478
chr04	2792049	C	T	C	0.3	0.80435	0.72917	0.5625	0.54348
chr04	2792596	G	A	G	0.15789	0.36667	0.67778	0.52174	0.52174
chr04	3690603	T	C	T	0.65	0.86957	0.88542	0.89583	0.875
chr04	4188731	G	A	G	0.61111	0.97674	0.96667	0.97826	0.95238
chr04	4316539	T	C	C	0.25	0.46739	0.57292	0.54167	0.52083
chr04	4374483	T	A	T	0.71053	0.95652	0.94792	1	0.97917
chr04	4374636	T	C	T	0.75	0.97826	0.96875	1	0.95833
chr04	4391654	A	C	A	0.775	0.97826	1	1	0.97917
chr04	4404540	G	A	G	0.775	0.97826	1	1	0.97917
chr04	4406773	A	T	A	0.775	0.97826	1	1	0.97917
chr04	4412196	A	T	A	0.775	0.97826	0.98958	1	0.97917
chr04	4452842	C	T	C	0.775	0.97826	1	1	0.97917
chr04	4452925	A	G	A	0.76316	0.97826	1	1	0.97917
chr04	4455496	A	C	A	0.75	0.95652	1	0.97917	0.97917
chr04	4464580	A	C	A	0.325	0.83333	0.63542	0.5625	0.59375
chr04	4465817	A	G	A	0.7	0.96739	0.91667	0.95833	0.91304
chr04	4467132	C	T	C	0.76316	0.97826	1	1	0.97917
chr04	4467264	G	T	G	0.775	0.97826	1	1	0.97917
chr04	4467563	C	G	C	0.775	0.97826	1	1	0.97917
chr04	4467974	C	T	C	0.7	0.97826	0.94792	1	0.91667
chr04	4468518	G	A	G	0.775	0.97826	1	1	0.97917
chr04	4469612	A	T	A	0.775	0.97826	1	1	0.97917
chr04	4469766	T	A	T	0.775	0.97826	1	1	0.97917
chr04	4471692	A	T	A	0.75	0.97826	0.96875	1	0.95833
chr04	4513520	G	A	A	0.375	0.67778	0.60417	0.77083	0.77083
chr04	4550521	A	T	A	0.525	0.84783	0.84375	0.9375	0.78261
chr04	4551504	G	A	G	0.325	0.73864	0.65556	0.88636	0.65217
chr04	4597775	T	A	T	0.5	0.77174	0.79348	0.77083	0.79167
chr04	4598111	C	A	C	0.7	0.91304	0.96875	1	0.95833
chr04	4610023	T	G	T	0.625	0.91304	0.91667	0.95833	0.89583
chr04	4610962	T	C	T	0.6	0.90217	0.91667	0.9375	0.9375
chr04	4706597	T	C	T	0.21053	0.5	0.43617	0.45833	0.5625
chr04	4708228	C	A	C	0.65	0.93478	0.9375	0.89583	0.875
chr04	4709588	C	G	C	0.75	0.96739	0.97917	1	0.97917
chr04	4716660	C	T	C	0.725	0.94565	0.96875	0.9375	0.9375
chr04	4722273	T	A	A	0.05	0.30952	0.29348	0.27083	0.375
chr04	4735332	C	T	C	0.375	0.57609	0.64583	0.625	0.8125
chr04	4735347	C	T	C	0.375	0.57609	0.64583	0.625	0.8125
chr04	4735361	C	T	C	0.7	0.95652	0.92708	0.97917	0.95833
chr04	4736469	G	A	G	0.575	0.92391	0.8125	0.8125	0.83333
chr04	4737166	G	A	G	0.65	0.88043	0.86458	0.85417	0.85417
chr04	4748150	A	C	A	0.675	0.95652	0.97917	1	0.9375
chr04	4748354	A	G	A	0.675	0.95652	0.97917	1	0.9375
chr04	4748821	T	C	T	0.675	0.95652	0.97917	1	0.9375
chr04	4748842	T	C	T	0.675	0.95652	0.97917	1	0.9375
chr04	4749373	C	A	C	0.675	0.95652	0.97917	1	0.91667
chr04	4749439	G	T	G	0.675	0.95652	0.97917	1	0.91667
chr04	4785475	G	A	G	0.675	0.94565	0.94792	1	0.97917
chr04	4836958	T	A	T	0.65	0.93478	0.89583	0.85417	0.86957
chr04	4840263	A	C	A	0.725	0.95652	0.92708	0.9375	0.93478
chr04	4868759	C	T	C	0.55263	0.86957	0.8125	0.83333	0.78261
chr04	4870361	C	A	C	0.775	0.98913	0.98958	0.97917	0.97917
chr04	4940773	T	A	T	0.77778	0.98889	1	1	1
chr04	4949119	C	G	G	0.23684	0.53261	0.44792	0.66667	0.58333
chr04	4965034	T	G	T	0.775	0.98913	1	1	1
chr04	4967943	T	A	T	0.76316	0.98913	1	1	1
chr04	4968408	G	A	G	0.775	0.98913	1	1	1
chr04	4977145	C	A	A	0.4375	0.85227	0.7875	0.72917	0.84091
chr04	4979066	C	T	C	0.775	0.98913	1	1	1
chr04	4990893	A	G	A	0.575	0.88043	0.86458	0.79167	0.9375
chr04	4993751	A	C	A	0.525	0.82609	0.875	0.77083	0.83333
chr04	4998269	G	C	G	0.5	0.88043	0.80435	0.71739	0.83333
chr04	5010666	A	G	G	0.63158	0.94565	0.91667	0.97917	0.83333
chr04	5011423	T	C	C	0.46875	0.83696	0.73958	0.78261	0.70833
chr04	5047441	A	T	A	0.6	0.92391	0.91667	0.97917	0.9375
chr04	5047833	G	A	G	0.57895	0.79348	0.91667	0.97917	0.89583
chr04	5181850	G	A	A	0.475	0.78261	0.72917	0.79167	0.77083
chr04	5192146	C	T	T	0.275	0.48889	0.58333	0.5625	0.5625
chr04	5257191	T	G	G	0.4	0.68605	0.79545	0.65	0.86364
chr04	5304381	A	C	A	0.58333	1	1	1	1
chr04	5304387	C	T	C	0.58333	1	1	1	1
chr04	5304393	G	C	G	0.60526	1	1	1	1
chr04	5304399	A	C	A	0.61111	1	1	1	1
chr04	5304408	G	A	G	0.61765	1	1	1	1
chr04	5304414	C	T	C	0.625	1	1	1	1
chr04	5335303	T	C	T	0.375	0.61957	0.65625	0.58333	0.70833
chr04	5427383	A	C	A	0.7	0.96739	0.9375	0.91667	0.95833
chr04	5427397	C	T	C	0.66667	0.96739	0.9375	0.91667	0.95833
chr04	5429406	G	T	G	0.7	0.96739	0.92708	0.9375	0.97917
chr04	5430344	A	T	A	0.7	0.96739	0.9375	0.9375	0.97917
chr04	5430604	A	C	A	0.625	0.96739	0.90625	0.9375	0.95833
chr04	5432744	G	A	G	0.55	0.84783	0.76042	0.85417	0.85417
chr04	5434673	C	G	C	0.68421	0.96739	0.92708	0.9375	0.97917
chr04	5435079	G	T	G	0.7	0.96739	0.9375	0.9375	0.97917
chr04	5442137	C	T	C	0.675	0.96739	0.89583	0.89583	1
chr04	5444935	G	T	G	0.675	0.96739	0.90625	0.89583	1
chr04	5451642	C	T	C	0.63158	0.95652	0.90625	0.89583	0.91667
chr04	5455178	A	G	A	0.25	0.65217	0.46875	0.47917	0.63043
chr04	5477618	A	G	A	0.75	0.98864	0.98936	0.97917	0.95833
chr04	5742470	A	T	A	0.775	0.97826	0.97917	1	1
chr04	5833526	A	C	A	0.28947	0.75	0.61458	0.54167	0.625
chr04	5991150	C	T	C	0.73333	1	0.9881	0.97826	1
chr04	6247366	C	A	C	0.67647	1	1	1	1
chr04	6247395	T	C	T	0.625	1	1	0.97917	1
chr04	6451868	A	G	G	0.21053	0.41304	0.56383	0.5625	0.41667
chr04	6461053	T	C	T	0.25	0.52174	0.58333	0.6875	0.5
chr04	6527956	A	G	A	0.79412	1	1	1	1
chr04	6591650	C	T	C	0.71875	1	0.98864	0.97619	1
chr04	6619833	A	T	T	0.21429	0.42391	0.5625	0.4375	0.56522
chr04	6631806	A	C	A	0.76923	1	1	1	1
chr04	6631823	A	T	A	0.75	1	1	1	1
chr04	6750093	A	C	C	0.5	0.71739	0.71875	0.72917	0.77083
chr04	6904335	A	G	A	0.65385	0.9878	1	1	1
chr04	7100630	C	G	C	0.64706	1	0.9881	0.95455	0.95
chr04	7109720	C	T	C	0.70588	0.9881	0.97826	0.90909	0.975
chr04	7122200	C	G	C	0.70588	0.97436	1	1	0.97826
chr04	7303194	T	C	C	0.25	0.52222	0.59375	0.52174	0.52083
chr04	7306018	A	C	C	0.25	0.52174	0.58333	0.54167	0.52083
chr04	7306666	A	G	G	0.225	0.52174	0.57292	0.54167	0.52083
chr04	7308648	G	T	T	0.2	0.51087	0.54167	0.45833	0.45652
chr04	7309683	G	A	A	0.175	0.51087	0.47917	0.45833	0.47917
chr04	7309778	G	C	C	0.2	0.55435	0.51042	0.56522	0.54348
chr04	7310057	G	A	A	0.175	0.5	0.47917	0.45833	0.47917
chr04	7311949	A	C	A	0.275	0.66304	0.51042	0.54167	0.54167
chr04	7317279	T	C	C	0.25	0.66304	0.54167	0.54167	0.54348
chr04	7349644	C	T	T	0.07895	0.28261	0.4375	0.5625	0.41667
chr04	7377782	T	C	T	0.66667	1	1	1	1
chr04	7468924	T	G	T	0.275	0.52174	0.55208	0.70833	0.625
chr04	7475046	T	C	T	0.36842	0.58696	0.63542	0.79167	0.60417
chr04	7527054	T	C	C	0.45	0.65556	0.71875	0.79167	0.70833
chr04	7575084	C	A	A	0.075	0.38043	0.34043	0.39583	0.33333
chr04	7577236	C	A	A	0.3	0.56522	0.6875	0.72917	0.58333
chr04	7591547	A	T	T	0.2	0.45556	0.59375	0.60417	0.5
chr04	7591577	A	G	G	0.2	0.51111	0.625	0.60417	0.52083
chr04	7592596	A	C	A	0.425	0.7	0.68293	0.67391	0.63636
chr04	7649269	T	C	T	0.23684	0.61957	0.55208	0.4375	0.5
chr04	7726581	A	T	T	0.42308	0.66279	0.68085	0.75	0.8125
chr04	7848422	G	A	A	0.425	0.72826	0.62766	0.83333	0.77083
chr04	7936225	A	G	A	0.76471	1	1	1	1
chr04	8145498	C	T	T	0.2	0.5	0.5625	0.41667	0.4375
chr04	8360517	C	G	C	0.76471	1	1	1	1
chr04	9041537	G	T	G	0.76667	1	1	1	1
chr04	9041544	A	T	A	0.76667	1	1	1	1
chr04	9041550	A	G	A	0.75	1	1	1	1
chr04	9781877	A	G	A	0.28947	0.56667	0.56522	0.52083	0.56818
chr04	9939764	G	A	G	0.69444	0.98837	1	1	0.97727
chr04	10181885	G	C	G	0.275	0.51111	0.61458	0.5625	0.625
chr04	10182066	G	A	G	0.39474	0.75	0.625	0.60417	0.625
chr04	10934577	T	C	T	0.25	0.51136	0.78125	0.52083	0.54167
chr04	11402570	C	A	C	0.525	0.81111	0.75532	0.77083	0.80435
chr04	11985484	C	A	A	0.33333	0.75	0.59375	0.8125	0.5625
chr04	11985675	T	G	G	0.35	0.75	0.58333	0.8125	0.5625
chr04	11986872	G	A	A	0.375	0.67391	0.64583	0.8125	0.625
chr04	11986902	T	G	G	0.375	0.69565	0.65625	0.8125	0.64583
chr04	11987559	T	C	C	0.45	0.71739	0.73958	0.8125	0.66667
chr04	12002987	C	T	T	0.375	0.67391	0.625	0.6875	0.60417
chr04	12005706	T	A	A	0.175	0.53261	0.39583	0.4375	0.41667
chr04	12013505	G	T	T	0.05	0.26087	0.3125	0.32609	0.375
chr04	12015383	T	C	C	0.325	0.68478	0.61458	0.6875	0.5625
chr04	12400078	A	G	A	0.5	0.73913	0.76042	1	0.83333
chr04	12401149	C	T	C	0.625	0.82609	0.88542	0.97917	0.91667
chr04	12402540	T	C	T	0.6	0.82609	0.875	1	0.91667
chr04	13384642	G	A	G	0.26316	0.48913	0.5	0.58333	0.70833
chr04	14730992	T	C	T	0.42105	0.63953	0.65957	0.89583	0.65909
chr04	15010215	G	A	G	0.65	0.90476	0.90476	0.97619	0.89583
chr04	15858107	A	G	A	0.375	0.57778	0.61458	0.60417	0.67391
chr04	15883115	T	A	T	0.45	0.65556	0.66667	0.875	0.6875
chr04	16240870	G	A	G	0.375	0.58696	0.66667	0.70833	0.64583
chr04	16906969	T	C	C	0.21053	0.44565	0.57292	0.54167	0.52083
chr04	17073734	A	T	A	0.15	0.3913	0.39362	0.64583	0.4375
chr04	17074053	C	G	C	0.15	0.3913	0.39583	0.63043	0.45833
chr04	17229855	G	A	G	0.45	0.66304	0.67708	0.67391	0.77083
chr04	17530815	G	C	C	0.05	0.25556	0.26087	0.27083	0.33333
chr04	18475328	A	G	A	0.65	0.8587	0.85417	0.91667	0.89583
chr04	18476002	G	T	G	0.65	0.8587	0.86458	0.89583	0.89583
chr04	18490452	A	T	A	0.52632	0.75	0.78125	0.85417	0.77083
chr04	18594572	C	G	G	0.175	0.42391	0.48913	0.4375	0.41667
chr04	18926221	G	A	G	0.45833	0.83696	0.71277	0.6875	0.73913
chr04	19627739	T	C	T	0.75	1	1	1	1
chr05	745429	C	T	T	0.425	0.65217	0.63542	0.75	0.65909
chr05	907229	G	A	G	0.56667	0.9881	1	1	1
chr05	1602630	T	G	G	0.21053	0.5	0.48958	0.47917	0.5
chr05	1740692	C	T	C	0.60526	0.8913	0.88542	0.91667	0.8125
chr05	1742387	T	C	T	0.65	0.8913	0.91667	0.9375	0.86957
chr05	2048373	G	T	G	0.6	0.84091	0.82292	0.91667	0.89583
chr05	2421751	A	T	A	0.625	1	1	1	0.92857
chr05	2490822	C	T	T	0.2	0.43478	0.45833	0.5625	0.64583
chr05	2891376	C	T	C	0.41667	0.72826	0.69792	0.8913	0.76087
chr05	2939187	T	C	C	0.125	0.33333	0.61702	0.43182	0.52083
chr05	2984679	A	G	A	0.25	0.51087	0.59375	0.66667	0.54167
chr05	4246848	C	T	C	0.76667	1	1	1	1
chr05	4246851	G	C	G	0.76667	1	1	1	1
chr05	4299631	G	C	G	0.76316	1	1	1	1
chr05	4355667	G	A	A	0.14706	0.3913	0.34783	0.38636	0.36364
chr05	4368387	T	G	G	0.1875	0.53333	0.47826	0.58333	0.425
chr05	5325014	G	A	G	0.55263	0.8	0.84884	0.77273	0.775
chr05	5541686	T	G	T	0.70833	1	1	1	1
chr05	5541689	G	A	G	0.67857	1	1	1	1
chr05	5541695	C	T	C	0.64286	1	1	1	1
chr05	5848440	T	C	T	0.79167	1	1	1	1
chr05	6194715	T	A	T	0.5	0.71739	0.8125	0.77083	0.77083
chr05	6297925	T	A	T	0.67647	1	1	1	1
chr05	6297926	G	A	G	0.67647	1	1	1	1
chr05	7043440	T	C	C	0.425	0.65556	0.75	0.70833	0.70833
chr05	7044694	T	A	A	0.425	0.65217	0.75	0.70833	0.70833
chr05	7045420	T	A	A	0.45	0.67391	0.75	0.70833	0.70833
chr05	7362072	C	T	T	0.35	0.56522	0.57292	0.64583	0.58333
chr05	7403864	G	C	C	0.45	0.71739	0.65625	0.6875	0.83333
chr05	7646469	T	C	T	0.5	0.79348	0.8125	0.79167	0.8125
chr05	7647095	A	C	A	0.55	0.81522	0.78125	0.79167	0.83333
chr05	7713978	C	T	C	0.25	0.5	0.55208	0.47917	0.47917
chr05	7739909	A	C	C	0.225	0.5	0.46875	0.4375	0.64583
chr05	7740040	T	C	C	0.25	0.52174	0.54167	0.45833	0.64583
chr05	7740071	T	C	C	0.25	0.52174	0.54167	0.45833	0.64583
chr05	7751942	C	T	C	0.47368	0.69565	0.71875	0.70833	0.8125
chr05	7757069	A	G	A	0.375	0.6087	0.70833	0.625	0.77083
chr05	7761316	T	C	T	0.6	0.84783	0.85417	0.8125	0.91667
chr05	7761334	T	C	T	0.6	0.84783	0.85417	0.8125	0.91667
chr05	7761523	A	C	A	0.6	0.84783	0.85417	0.8125	0.91667
chr05	7761627	C	T	C	0.6	0.84783	0.85417	0.8125	0.91667
chr05	7762501	G	C	G	0.6	0.84783	0.85417	0.8125	0.91667
chr05	7762514	G	T	G	0.6	0.84783	0.85417	0.8125	0.91667
chr05	7851016	C	T	C	0.625	0.83333	0.82979	1	0.84783
chr05	7851077	C	T	C	0.57895	0.83696	0.82979	1	0.85417
chr05	7851163	A	T	A	0.63158	0.83696	0.84783	1	0.8913
chr05	7851166	C	A	C	0.6	0.83696	0.82979	1	0.85417
chr05	7851170	G	A	A	0.6	0.83696	0.82979	1	0.85417
chr05	7851207	T	C	C	0.6	0.83333	0.8125	1	0.85417
chr05	7851217	A	G	G	0.6	0.83696	0.8125	1	0.85417
chr05	8273735	T	C	C	0.5	0.73913	0.89583	0.85417	0.79167
chr05	8379941	C	A	C	0.73684	0.9875	0.9875	1	1
chr05	8947571	G	A	G	0.325	0.55435	0.64583	0.54167	0.5625
chr05	9570659	C	G	C	0.575	0.79348	0.83333	1	0.83333
chr05	9574103	T	C	T	0.525	0.76087	0.79167	0.97917	0.75
chr05	9576081	T	C	T	0.575	0.82609	0.95833	1	0.91667
chr05	9576177	G	A	G	0.575	0.82609	0.95833	1	0.91667
chr05	9576415	C	T	C	0.57895	0.83696	0.95833	1	0.91667
chr05	9577595	A	C	A	0.65789	0.8913	0.9375	1	0.89583
chr05	9581137	A	G	A	0.6	0.84783	0.85417	0.89583	0.8125
chr05	9609026	C	T	C	0.5	0.71111	0.84375	0.8125	0.79167
chr05	10387941	T	C	T	0.4	0.68889	0.61458	0.64583	0.64583
chr05	10397224	G	T	G	0.66667	1	1	1	1
chr05	11077257	A	G	A	0.28947	0.55435	0.67708	0.625	0.5625
chr05	11786669	T	G	T	0.65789	1	0.93333	0.93478	0.925
chr05	11887139	C	A	C	0.65789	0.94186	0.9881	0.95652	0.975
chr05	12172444	A	C	A	0.75	1	1	1	1
chr05	12418704	G	C	G	0.57895	0.98864	0.98913	1	1
chr05	12418705	A	G	A	0.57895	0.98837	0.98936	1	1
chr05	12612099	G	T	G	0.63158	0.9878	1	1	1
chr05	12612115	C	T	C	0.65789	0.97674	1	1	1
chr05	12623469	C	G	C	0.64706	1	1	0.95652	1
chr05	12643192	G	T	G	0.75	0.97619	0.96739	0.97619	1
chr05	12745872	A	G	A	0.75	1	1	1	1
chr05	12751135	T	C	C	0.17857	0.51111	0.47826	0.6087	0.61905
chr05	13669853	A	G	A	0.475	0.70652	0.71277	0.75	0.68182
chr05	13840063	C	T	T	0.25	0.46739	0.57447	0.54167	0.5
chr05	14020184	T	C	C	0.38462	0.77174	0.72093	0.66667	0.70455
chr05	14460140	T	G	T	0.66667	1	1	0.93182	1
chr05	14460143	G	A	G	0.75	1	1	0.95455	1
chr05	14460173	C	A	C	0.73529	1	1	0.95238	1
chr05	14633713	A	G	A	0.69444	0.98864	0.98889	0.97826	1
chr05	15564064	T	A	T	0.75	1	1	1	0.97917
chr05	15698327	T	C	T	0.27778	0.57778	0.47917	0.54167	0.64583
chr05	16189820	T	C	C	0.225	0.44444	0.45833	0.52083	0.5
chr05	16295532	C	A	C	0.68421	0.88889	0.93478	1	1
chr05	16584838	G	A	G	0.19444	0.41304	0.63542	0.79167	0.60417
chr05	16915848	A	G	G	0.15	0.3913	0.42391	0.67391	0.45652
chr05	16924110	A	C	C	0.25	0.47778	0.60638	0.6087	0.71739
chr05	17069813	C	T	C	0.3	0.57609	0.71875	0.625	0.75
chr05	17586545	C	A	C	0.625	0.84783	0.84375	0.91667	0.83333
chr05	17586752	C	T	C	0.425	0.66667	0.6383	0.67391	0.77273
chr05	17769655	G	C	C	0.20588	0.52439	0.42391	0.47917	0.45238
chr05	17992885	T	A	T	0.73684	0.9878	1	1	1
chr05	18150305	C	T	C	0.71875	1	1	1	1
chr05	18150306	G	A	G	0.71875	1	1	1	1
chr06	698399	G	A	A	0.225	0.44565	0.52083	0.47917	0.47917
chr06	1081362	G	T	G	0.58333	0.875	0.78889	0.79167	0.83333
chr06	1084162	A	C	A	0.28947	0.5	0.78261	0.5	0.63636
chr06	1130678	G	A	A	0.25	0.61957	0.60417	0.67391	0.64583
chr06	1132912	C	T	T	0.55	0.80435	0.88542	0.79167	0.8125
chr06	1195747	C	G	G	0.17647	0.3913	0.47872	0.47826	0.41667
chr06	1372228	C	T	C	0.4	0.65217	0.70833	0.79167	0.64583
chr06	1759905	T	A	T	0.55	0.76087	0.78125	0.85417	0.8125
chr06	1990492	T	C	C	0.35	0.6413	0.60417	0.58333	0.64583
chr06	1997959	A	G	G	0.5	0.72826	0.76042	0.79167	0.82609
chr06	2275367	T	G	G	0.125	0.34783	0.38542	0.58333	0.41667
chr06	2885876	G	A	G	0.1	0.34783	0.35417	0.45833	0.45833
chr06	3517377	C	A	C	0.325	0.53333	0.70833	0.60417	0.65217
chr06	3715573	A	C	C	0.63158	0.84444	0.86458	0.875	0.9375
chr06	4126275	C	T	C	0.66667	0.90217	0.94792	0.95833	0.875
chr06	4173860	G	A	A	0.32353	0.57955	0.71277	0.65909	0.63636
chr06	4389383	T	A	A	0.575	0.80435	0.80208	0.8125	0.83333
chr06	4389402	A	C	C	0.575	0.82609	0.8125	0.8125	0.83333
chr06	5362222	A	G	G	0.7	0.90217	0.96875	0.9375	0.91667
chr06	5397150	G	T	T	0.275	0.47826	0.55319	0.47917	0.5
chr06	5398667	G	A	G	0.71875	1	1	1	1
chr06	5398670	G	A	G	0.63889	1	1	1	1
chr06	5398673	C	T	C	0.6875	1	1	1	1
chr06	5398685	G	A	G	0.73333	1	1	1	1
chr06	5532404	T	C	T	0.36842	0.64773	0.63043	0.78571	0.725
chr06	5764114	C	T	C	0.67647	1	1	1	1
chr06	5962017	T	C	T	0.375	0.59783	0.71875	0.76087	0.72917
chr06	8411404	A	G	G	0.225	0.45652	0.5	0.4375	0.56522
chr06	8516108	T	G	G	0.28947	0.5	0.64583	0.58333	0.60417
chr06	8570385	G	A	A	0.175	0.43478	0.58333	0.54167	0.6875
chr06	8605401	T	G	T	0.63158	0.93478	0.96875	0.89583	0.85417
chr06	8769137	G	T	G	0.6	0.85556	0.89583	0.9375	0.875
chr06	8769177	A	T	A	0.525	0.80435	0.8125	0.91667	0.72917
chr06	8769263	C	T	C	0.55	0.84783	0.85417	0.91667	0.8125
chr06	8774611	G	C	G	0.65	0.8587	0.89583	0.95833	0.91667
chr06	8776033	T	A	T	0.65	0.8587	0.89583	0.95833	0.91667
chr06	8776409	G	A	G	0.55263	0.78571	0.88889	0.93478	0.86364
chr06	8777366	C	T	C	0.65	0.96739	0.94681	0.97917	0.9375
chr06	8777534	A	G	G	0.45	0.75	0.71277	0.85417	0.71739
chr06	8777770	C	T	C	0.65	0.96739	0.9375	0.97917	0.9375
chr06	8778994	C	G	C	0.5	0.71739	0.8125	0.91667	0.75
chr06	8779081	G	A	G	0.6	0.93478	0.91667	0.95833	0.8125
chr06	8779295	T	C	T	0.6	0.93478	0.91667	0.97917	0.85417
chr06	8780293	C	A	C	0.66667	0.94186	0.92222	0.95238	0.89474
chr06	8780767	A	G	A	0.44444	0.69565	0.82979	0.91667	0.72917
chr06	8785294	C	A	C	0.55	0.93478	0.94792	1	0.85417
chr06	8785811	T	C	T	0.5	0.91304	0.85417	0.97917	0.75
chr06	8834902	C	T	C	0.725	0.97826	0.92708	0.95833	0.95833
chr06	8835002	C	T	C	0.6	0.86957	0.82292	0.89583	0.875
chr06	8835161	C	T	C	0.725	0.97826	0.92708	0.95833	0.95833
chr06	8835598	T	C	T	0.75	0.96739	0.95833	0.95833	0.95833
chr06	8885958	A	T	T	0.5	0.82609	0.875	0.93478	0.83333
chr06	8926488	G	A	G	0.525	0.76087	0.8125	0.89583	0.79167
chr06	8926834	C	T	C	0.425	0.66304	0.63542	0.70833	0.66667
chr06	8926863	G	C	G	0.4	0.6413	0.60417	0.70833	0.66667
chr06	9066580	C	A	C	0.675	0.91304	0.92708	1	0.89583
chr06	9101335	T	C	T	0.725	0.97826	0.95833	0.97917	0.9375
chr06	9125295	C	T	C	0.725	0.94565	0.95833	0.9375	1
chr06	9125633	G	A	G	0.725	0.94565	0.95833	0.9375	1
chr06	9157910	G	C	G	0.75	0.95652	0.98958	1	0.97917
chr06	9191393	A	C	A	0.75	0.97826	0.95833	0.95833	1
chr06	9210700	A	G	G	0.68421	0.93182	0.94565	0.93478	0.95455
chr06	9217274	C	T	C	0.75	1	1	1	1
chr06	9346924	T	G	T	0.34211	0.57955	0.65909	0.64583	0.64583
chr06	10352463	C	T	C	0.525	0.73333	0.75	0.75	0.775
chr06	10367046	C	T	T	0.225	0.43182	0.52128	0.45455	0.4375
chr06	10367054	T	A	A	0.225	0.43182	0.52174	0.45455	0.45833
chr06	10699057	G	T	G	0.45	0.69565	0.67708	0.8125	0.83333
chr06	10700514	T	G	T	0.725	1	0.95833	1	1
chr06	11069740	G	A	G	0.7	0.94565	0.9375	0.91667	0.9375
chr06	11076279	A	G	A	0.675	0.91304	0.9375	0.91667	0.89583
chr06	11126116	T	C	C	0.30556	0.57609	0.59783	0.60417	0.58696
chr06	11317160	A	G	A	0.625	0.86957	0.86458	0.8913	0.83333
chr06	11403631	T	C	T	0.375	0.57609	0.69792	0.77083	0.72917
chr06	11403844	T	C	T	0.325	0.55435	0.69792	0.72727	0.64583
chr06	11404271	G	A	A	0.42105	0.75	0.72917	0.77083	0.65217
chr06	11411873	T	C	T	0.7	0.98913	0.9375	0.97917	0.91667
chr06	11598996	C	T	C	0.10526	0.34783	0.36458	0.75	0.3125
chr06	11620041	C	T	T	0.29412	0.55435	0.58696	0.78261	0.61364
chr06	11655227	C	T	C	0.575	1	1	1	1
chr06	11752794	C	G	C	0.73077	0.97674	1	1	0.97619
chr06	11773969	C	T	C	0.35	0.68478	0.5625	0.66667	0.5625
chr06	12005886	G	C	G	0.33333	0.60227	0.61957	0.66667	0.54545
chr06	12217251	A	T	A	0.525	0.84783	0.875	0.91304	0.8
chr06	12379940	T	C	C	0.52778	0.86957	0.76042	0.75	0.77083
chr06	12799927	A	C	A	0.73333	1	1	0.97917	1
chr06	13048072	T	C	T	0.75	1	0.97826	1	0.95455
chr06	13321167	C	T	C	0.76471	1	1	1	1
chr06	13321196	G	A	G	0.76471	1	1	1	1
chr06	13321226	C	A	C	0.78125	1	1	1	1
chr06	13736984	C	T	C	0.67647	0.96591	0.88298	0.97727	0.97222
chr06	13737008	G	A	G	0.78125	1	0.98936	1	1
chr06	13753245	C	A	C	0.76667	1	1	1	1
chr06	13764714	T	C	T	0.55882	1	1	1	1
chr06	13825789	C	T	T	0.23684	0.5814	0.55814	0.45238	0.5
chr06	13980283	T	C	C	0.23684	0.54348	0.54167	0.625	0.5625
chr06	13983905	A	G	A	0.1	0.43478	0.45833	0.5625	0.41667
chr06	13983929	A	G	A	0.1	0.43478	0.45833	0.5625	0.41667
chr06	13984310	A	G	A	0.25	0.51087	0.54167	0.66667	0.45833
chr06	13984324	T	C	T	0.25	0.51087	0.54167	0.66667	0.45833
chr06	13994553	T	C	T	0.31579	0.65909	0.68478	0.6875	0.57143
chr06	13994565	T	C	T	0.31579	0.63043	0.65625	0.6875	0.54545
chr06	14002069	G	A	G	0.18421	0.40217	0.44792	0.5	0.61905
chr06	14002108	T	C	T	0.13889	0.40217	0.42553	0.5	0.61905
chr06	14002337	C	A	A	0.1	0.36957	0.37234	0.5	0.5
chr06	14003313	T	G	G	0.1	0.35714	0.31522	0.41667	0.32609
chr06	14003337	C	A	A	0.1	0.36667	0.33333	0.45833	0.35417
chr06	14003426	A	C	C	0.1	0.3587	0.3125	0.45833	0.35417
chr06	14003753	T	G	G	0.1	0.36957	0.30851	0.45652	0.33333
chr06	14004066	G	A	A	0.1	0.36957	0.33333	0.45833	0.35417
chr06	14033534	G	A	G	0.25	0.47826	0.53125	0.625	0.5
chr06	14037078	C	T	T	0.525	0.86957	0.78723	0.75	0.76087
chr06	14037628	G	C	C	0.5	0.86957	0.85417	0.78261	0.8125
chr06	14038224	A	G	G	0.525	0.88043	0.89583	0.77083	0.83333
chr06	14192517	A	C	C	0.5	0.82609	0.71875	0.79167	0.70833
chr06	14192961	T	C	C	0.5	0.86667	0.72917	0.79167	0.72917
chr06	14198225	C	T	C	0.075	0.30435	0.32292	0.54167	0.5
chr06	14292526	G	T	G	0.66667	0.94444	0.97674	1	0.88636
chr06	14292549	T	C	T	0.68421	0.94444	0.97674	1	0.88636
chr06	14305285	G	A	G	0.66667	0.87778	0.89583	1	0.875
chr06	14380123	C	T	C	0.5	0.75	0.70833	0.72917	0.79167
chr06	14386347	T	C	C	0.375	0.73913	0.73958	0.65217	0.64583
chr06	14386686	C	G	G	0.2	0.5	0.53125	0.47826	0.54167
chr06	14494881	C	T	C	0.5	0.70652	0.73404	0.89583	0.80435
chr06	14951027	T	G	T	0.78571	1	1	1	1
chr06	14951056	G	A	G	0.78125	1	1	1	1
chr06	14960004	A	C	C	0.26316	0.48864	0.51064	0.47826	0.5
chr06	15124826	C	T	C	0.76471	0.9875	1	0.97619	0.97826
chr06	15124849	C	T	C	0.76471	0.98718	1	0.97368	1
chr06	15493356	C	T	C	0.77778	1	1	1	1
chr06	15493373	G	A	G	0.76471	1	1	1	1
chr06	16126330	C	T	C	0.31579	0.64444	0.56667	0.61364	0.56818
chr06	16745151	A	G	A	0.65	0.90217	0.90625	0.85417	0.89583
chr06	16776772	A	T	A	0.575	0.8587	0.79167	0.79167	0.79167
chr06	16777479	C	T	C	0.57895	0.86957	0.78125	0.79167	0.79167
chr06	16777832	C	A	C	0.575	0.91304	0.83333	0.79167	0.79167
chr06	16778010	C	T	C	0.52778	0.79348	0.76042	0.77083	0.72917
chr06	16778115	C	G	C	0.525	0.78261	0.75	0.77083	0.75
chr06	16778327	G	A	G	0.575	0.92391	0.86458	0.8125	0.80435
chr06	16778545	C	A	C	0.575	0.90217	0.82292	0.8125	0.79167
chr06	16778826	G	A	G	0.325	0.73913	0.60417	0.75	0.54167
chr06	16780174	A	C	A	0.5	0.71739	0.78125	0.75	0.72917
chr06	16780633	G	A	G	0.225	0.58696	0.58333	0.625	0.45833
chr06	16787967	G	A	G	0.5	0.92391	0.85417	0.86957	0.75
chr06	16788862	T	C	T	0.55	0.94565	0.875	0.875	0.77083
chr06	16790792	A	G	A	0.425	0.79348	0.89583	0.875	0.77083
chr06	16791266	G	A	G	0.36842	0.70652	0.77083	0.77083	0.69565
chr06	17550357	G	A	G	0.5	0.77778	0.71277	0.77083	0.73333
chr06	17568057	T	A	T	0.47368	0.68889	0.71875	0.72917	0.73913
chr06	17568344	C	T	C	0.36842	0.63333	0.57292	0.70833	0.625
chr06	17643666	T	C	C	0.625	0.83696	0.875	0.83333	0.95455
chr06	18211293	A	G	A	0.35	0.57143	0.60417	0.58333	0.58333
chr06	18211297	G	A	G	0.35	0.55682	0.60417	0.58333	0.58333
chr06	18465297	G	T	G	0.63158	0.92391	0.84043	0.89583	0.8913
chr06	18465312	C	T	C	0.58333	0.93478	0.80851	0.9375	0.82609
chr06	18466777	C	T	T	0.2	0.40217	0.40625	0.5	0.5625
chr06	18466830	G	A	A	0.175	0.3913	0.39583	0.5	0.52083
chr06	18470489	T	G	G	0.15	0.3587	0.39583	0.45652	0.39583
chr06	18470940	A	G	G	0.65	0.90217	0.8617	0.95833	0.89583
chr06	18533688	C	G	G	0.3	0.70455	0.7766	0.85417	0.60417
chr06	18548169	T	G	T	0.65	0.86667	0.94792	0.97917	0.90909
chr06	18582556	C	T	C	0.63889	0.96591	0.92222	0.92857	0.90909
chr06	18615912	G	T	G	0.425	0.77778	0.73958	0.75	0.66667
chr06	18615913	A	T	A	0.425	0.78261	0.73958	0.75	0.66667
chr06	18617648	T	G	T	0.675	0.95652	0.97917	0.8913	0.91304
chr06	18619703	T	C	T	0.55	0.79348	0.83333	0.83333	0.86957
chr06	18648432	A	C	A	0.63158	0.93478	0.85417	0.85417	0.83333
chr06	18651846	C	T	C	0.60526	0.87778	0.82292	0.83333	0.83333
chr06	18664097	A	T	A	0.10526	0.48913	0.41667	0.4375	0.375
chr06	18682002	T	A	T	0.625	0.90476	0.91489	0.89583	0.85417
chr06	18961533	A	T	A	0.6	0.90217	0.84783	0.95833	0.9
chr06	18962010	G	A	G	0.6	0.90217	0.80208	0.95833	0.83333
chr06	18962482	T	C	T	0.6	0.9125	0.81915	0.97826	0.83333
chr06	18966831	C	A	C	0.61111	0.90476	0.86957	0.97917	0.86957
chr06	19025305	T	G	T	0.73077	0.97778	0.97727	0.95833	0.97619
chr06	19134689	G	A	G	0.625	0.95556	0.82979	0.84091	0.95
chr07	247963	T	A	T	0.375	0.63333	0.62222	0.58696	0.61765
chr07	346475	T	C	T	0.47222	0.67778	0.71739	0.6875	0.77273
chr07	747571	T	A	T	0.6	0.81522	0.85417	0.95833	0.8125
chr07	832284	C	T	C	0.525	0.80435	0.73404	0.77083	0.77083
chr07	1132069	T	A	A	0.41176	0.625	0.66279	0.71739	0.67391
chr07	2265654	G	C	G	0.575	0.79348	0.82292	0.8125	0.83333
chr07	2340447	A	T	T	0.36111	0.57609	0.63542	0.625	0.58333
chr07	2437708	A	C	A	0.375	0.59783	0.58333	0.58333	0.60417
chr07	2438655	G	C	G	0.35	0.64444	0.61702	0.63043	0.59091
chr07	2530694	C	T	C	0.28947	0.73913	0.57292	0.6875	0.52083
chr07	2530761	G	T	G	0.375	0.86957	0.6875	0.79167	0.60417
chr07	2530773	T	C	T	0.375	0.86957	0.67708	0.79167	0.58333
chr07	2532630	C	G	G	0.225	0.45652	0.44792	0.45833	0.52083
chr07	2533110	G	A	G	0.22222	0.45455	0.48864	0.75	0.5625
chr07	2533181	A	G	A	0.26316	0.65116	0.63542	0.75	0.63043
chr07	2912306	T	C	C	0.68421	0.96667	0.97778	1	0.95455
chr07	2912312	C	T	C	0.69444	0.97778	0.93333	0.93478	0.95652
chr07	2921883	G	A	G	0.38889	0.76087	0.65625	0.6875	0.63043
chr07	2956592	C	G	G	0.125	0.3587	0.42708	0.41667	0.34783
chr07	3070879	T	C	T	0.66667	0.95652	0.875	0.9375	0.8913
chr07	3103128	A	G	G	0.4	0.62222	0.80851	0.9375	0.67391
chr07	3346874	T	C	T	0.25	0.57609	0.59375	0.83333	0.45833
chr07	3348288	T	G	T	0.475	0.68478	0.75532	0.91667	0.71739
chr07	3355665	A	C	A	0.45	0.66304	0.69792	0.91667	0.72917
chr07	3356175	C	T	C	0.44118	0.65217	0.69149	0.91667	0.72917
chr07	3402306	A	T	A	0.6	0.80435	0.88542	0.85417	0.89583
chr07	3402339	G	A	G	0.6	0.80435	0.875	0.85417	0.89583
chr07	3405018	G	A	G	0.55	0.79348	0.88542	0.85417	0.91667
chr07	3405425	C	T	C	0.55	0.78261	0.88542	0.85417	0.91667
chr07	3667735	G	A	A	0.075	0.30435	0.375	0.375	0.4375
chr07	3906569	C	T	T	0.175	0.43182	0.3913	0.54348	0.47727
chr07	4046936	C	T	C	0.375	0.78261	0.72917	0.66667	0.72917
chr07	4082293	T	C	T	0.26316	0.56522	0.5	0.6875	0.54348
chr07	4125435	T	G	T	0.55	0.76667	0.91667	0.83333	0.82609
chr07	4397811	T	A	T	0.67647	0.98718	1	1	1
chr07	4426161	C	T	C	0.25	0.47826	0.66304	0.45833	0.58333
chr07	4445049	T	C	C	0.2	0.58696	0.45833	0.5625	0.5
chr07	4446350	C	T	C	0.47368	0.80435	0.8125	0.77083	0.75
chr07	4448967	T	C	C	0.33333	0.57778	0.61957	0.66667	0.77083
chr07	4599615	C	A	C	0.625	0.94565	0.92708	0.91667	0.91667
chr07	4601475	G	A	G	0.56667	0.96667	0.95745	0.91304	1
chr07	4601476	T	G	T	0.56667	0.96667	0.95745	0.90909	1
chr07	4602413	T	G	T	0.57895	0.87778	0.79787	0.83333	0.92857
chr07	4602414	C	G	C	0.57895	0.87778	0.79787	0.82609	0.925
chr07	4604885	G	A	A	0.25	0.63953	0.51163	0.52174	0.45238
chr07	4670451	T	C	C	0.225	0.47778	0.61702	0.58696	0.625
chr07	4670771	A	G	G	0.1	0.39773	0.5	0.31818	0.47917
chr07	4727002	C	T	T	0.28947	0.52174	0.60417	0.625	0.52083
chr07	4729209	G	T	T	0.26471	0.63043	0.59375	0.58333	0.52083
chr07	4735613	C	A	C	0.4	0.68478	0.65625	0.66667	0.70833
chr07	4739822	C	A	C	0.47368	0.68889	0.71875	0.72917	0.83333
chr07	4770159	T	C	T	0.45	0.65217	0.76042	0.79167	0.79167
chr07	4783614	G	A	G	0.6	0.82609	0.8125	0.85417	0.8125
chr07	4978378	C	G	G	0.025	0.24444	0.23958	0.27083	0.29167
chr07	5124485	C	T	C	0.36667	0.59524	0.65556	0.73913	0.58696
chr07	5146797	G	C	G	0.31579	0.52174	0.63542	0.77083	0.6087
chr07	5363275	C	T	C	0.2	0.42391	0.57292	0.4375	0.58333
chr07	5472151	A	T	A	0.1	0.30435	0.5	0.5625	0.54167
chr07	5928455	G	T	G	0.65789	0.98864	1	1	1
chr07	5928467	T	G	T	0.65789	0.96591	1	1	0.95652
chr07	6576892	T	A	A	0.225	0.58696	0.53125	0.58333	0.4375
chr07	6576976	G	C	C	0.225	0.52222	0.53125	0.58333	0.4375
chr07	7001366	G	C	C	0.09375	0.3587	0.5	0.375	0.41667
chr07	7769800	A	G	A	0.13158	0.33696	0.39583	0.4375	0.375
chr07	7851193	T	A	T	0.2	0.41304	0.5	0.52083	0.4375
chr07	8186821	A	T	T	0.2	0.43478	0.52083	0.41667	0.41667
chr07	8186824	G	T	T	0.2	0.43478	0.52083	0.41667	0.41667
chr07	8260447	T	C	C	0.175	0.3913	0.48958	0.41667	0.52083
chr07	8262063	C	T	C	0.525	0.79348	0.82292	0.77083	0.72917
chr07	8273901	G	T	G	0.525	0.77174	0.72917	0.72917	0.85417
chr07	8277402	C	G	C	0.475	0.71739	0.89583	0.8125	0.89583
chr07	8299462	C	T	T	0.35	0.57609	0.5625	0.72917	0.5625
chr07	8608222	C	T	T	0.55	0.94565	0.98958	1	0.97917
chr07	8660698	G	A	A	0.13158	0.34444	0.45833	0.4375	0.35417
chr07	8700851	G	C	C	0.21053	0.45652	0.44792	0.47917	0.4375
chr07	8700852	C	T	T	0.21053	0.45652	0.44792	0.47917	0.4375
chr07	8721397	A	G	A	0.1	0.31522	0.41667	0.3125	0.41667
chr07	8740536	G	A	A	0.15	0.36667	0.44792	0.375	0.35417
chr07	9000066	C	T	T	0.575	0.78261	0.79787	0.91304	0.875
chr07	9074955	T	C	T	0.25	0.45652	0.53191	0.64583	0.5625
chr07	9076844	A	G	A	0.275	0.47826	0.53125	0.64583	0.58333
chr07	9185982	C	T	C	0.575	0.82609	0.88542	0.85417	0.97917
chr07	9186422	T	A	T	0.47368	0.7381	0.73171	0.85417	0.8
chr07	9187484	C	T	C	0.425	0.67391	0.69792	0.66667	0.875
chr07	9235854	T	C	T	0.625	0.82609	0.91667	0.85417	1
chr07	9366575	A	G	G	0.40625	0.71739	0.70833	0.67391	0.73913
chr07	9486927	C	T	T	0.55	0.77174	0.81915	0.875	0.95833
chr07	10384020	G	A	A	0.35	0.6087	0.625	0.60417	0.58333
chr07	10384021	G	A	A	0.36842	0.6087	0.625	0.60417	0.58333
chr07	10384101	C	T	T	0.275	0.57609	0.47917	0.5625	0.47917
chr07	10384116	T	C	C	0.275	0.57609	0.47917	0.5625	0.47917
chr07	10384124	A	G	G	0.275	0.57609	0.47917	0.5625	0.47917
chr07	10384131	C	T	T	0.275	0.57609	0.47917	0.5625	0.47917
chr07	10384138	C	T	T	0.275	0.57609	0.47917	0.5625	0.47917
chr07	10611805	C	T	C	0.75	1	1	0.97826	1
chr07	10611874	T	C	T	0.75	1	1	0.97727	1
chr07	10716193	A	G	A	0.61765	0.975	0.95349	0.97826	1
chr07	10883092	C	T	C	0.75	0.98718	1	1	1
chr07	10918078	T	A	T	0.75	1	0.9875	0.95455	1
chr07	11052912	C	T	C	0.75	1	1	0.97826	1
chr07	11264646	A	G	A	0.71875	1	1	1	0.97727
chr07	11298124	T	C	T	0.72222	0.98889	1	1	1
chr07	11541798	A	T	A	0.70588	1	1	1	0.97368
chr07	12002725	C	T	C	0.76471	1	1	1	1
chr07	12191860	G	A	G	0.73684	0.9881	1	1	0.95455
chr07	12373905	C	T	C	0.71053	1	0.95238	0.97826	0.9375
chr07	12434620	G	A	G	0.67647	0.96591	0.91304	0.97727	0.95652
chr07	12756945	C	T	C	0.7	1	1	1	1
chr07	12756961	G	T	G	0.79167	1	1	1	1
chr07	12756962	C	T	C	0.79167	1	1	1	1
chr07	12826317	G	A	G	0.75	1	1	1	1
chr07	13184372	T	A	T	0.025	0.27174	0.26042	0.35417	0.29167
chr07	13186243	A	G	A	0.025	0.29348	0.26042	0.35417	0.29167
chr07	13186829	A	G	A	0.225	0.6087	0.44792	0.5	0.52083
chr07	13188477	T	C	C	0.025	0.44565	0.27083	0.35417	0.29167
chr07	13191468	C	A	A	0.05	0.48913	0.28125	0.375	0.38636
chr07	13354930	T	A	T	0.64706	0.98864	1	1	1
chr07	13354939	G	A	G	0.64706	1	1	1	1
chr07	13354957	G	T	G	0.67647	0.98889	1	1	1
chr07	13545480	G	T	G	0.275	0.48913	0.5625	0.60417	0.58333
chr07	13865492	C	T	C	0.75	1	1	0.95455	1
chr07	13919191	C	A	A	0.125	0.34444	0.39583	0.4375	0.41667
chr07	13987941	A	G	G	0.65625	0.87778	0.96875	1	0.95652
chr07	14116291	T	G	G	0.05263	0.32222	0.39362	0.40909	0.43478
chr07	14122561	G	C	G	0.15789	0.3587	0.45745	0.47917	0.45652
chr07	14150200	G	A	G	0.675	0.9	0.89583	0.91667	0.8913
chr07	14471031	G	A	A	0.40625	0.66304	0.62766	0.81818	0.71739
chr07	14527966	G	A	G	0.68421	0.97826	0.98958	0.91667	1
chr07	14646312	G	T	T	0.28947	0.54444	0.5	0.6875	0.70833
chr07	14664479	T	C	C	0.1	0.40217	0.52128	0.41667	0.4375
chr07	15138662	T	G	G	0.175	0.43478	0.55208	0.45833	0.5625
chr07	15138663	C	G	G	0.175	0.43478	0.55208	0.45833	0.5625
chr07	15444867	C	T	T	0.25	0.47826	0.53125	0.75	0.54167
chr07	15449097	C	T	C	0.67647	0.90909	0.96512	0.97917	0.95455
chr07	16170919	G	T	G	0.6	0.83696	0.84375	0.91667	0.8125
chr07	16228196	A	G	G	0.18421	0.46739	0.42708	0.54167	0.4375
chr07	16393484	A	G	A	0.34211	0.54348	0.6875	0.6875	0.75
chr07	16417750	C	G	C	0.14706	0.3587	0.48958	0.41667	0.41667
chr07	17685930	T	C	C	0.52632	0.73256	0.76596	0.88636	0.775
chr07	17849135	A	C	A	0.55263	0.75556	0.82292	0.8125	0.79167
chr07	18123037	C	A	C	0.76923	1	1	0.97917	0.975
chr08	209764	A	T	A	0.325	0.56522	0.5625	0.58333	0.58333
chr08	225988	G	C	G	0.375	0.61957	0.61458	0.72917	0.66667
chr08	248475	G	C	G	0.425	0.68478	0.77083	0.75	0.79167
chr08	250529	A	T	A	0.625	0.88043	0.83333	0.83333	0.84783
chr08	450259	A	T	A	0.55263	0.78261	0.82292	0.89583	0.77083
chr08	476664	A	G	G	0.425	0.63043	0.66667	0.6875	0.64583
chr08	486104	A	T	T	0.275	0.47778	0.47872	0.625	0.47917
chr08	892572	T	G	T	0.525	0.81522	0.8125	0.79167	0.875
chr08	981041	G	A	G	0.175	0.38043	0.53125	0.41667	0.54167
chr08	1007525	T	C	T	0.075	0.28261	0.39583	0.375	0.4375
chr08	1008023	G	C	G	0.375	0.61957	0.66667	0.66667	0.58333
chr08	1008140	A	G	A	0.35	0.63043	0.6875	0.64583	0.60417
chr08	1118872	G	A	G	0.525	0.81522	0.75	0.72917	0.75
chr08	1214854	G	A	G	0.73684	1	0.98958	0.97727	1
chr08	1214855	A	T	A	0.73684	1	0.98958	0.95652	1
chr08	1214858	C	G	C	0.73684	0.97436	0.98958	0.95455	1
chr08	1773698	C	G	C	0.4	0.67949	0.79348	0.82609	0.63889
chr08	1893656	C	T	C	0.44118	0.7907	0.81111	0.72917	0.71429
chr08	1894928	C	A	A	0.1	0.41111	0.36458	0.35417	0.375
chr08	2623165	C	G	C	0.025	0.27778	0.23913	0.35714	0.25
chr08	2623653	A	G	A	0	0.25	0.20213	0.33333	0.25
chr08	2651763	G	C	G	0.52941	0.89286	0.74468	0.81818	0.86842
chr08	3000627	A	T	T	0.5	0.70652	0.85417	0.72917	0.84091
chr08	3478539	A	C	C	0.075	0.28261	0.375	0.33333	0.375
chr08	3479319	C	T	C	0.55263	0.82558	0.87234	0.85417	0.84091
chr08	3841688	C	T	C	0.6	0.82609	0.83333	0.83333	0.85417
chr08	4348878	G	T	G	0.41176	0.65116	0.71739	0.82609	0.76471
chr08	4902803	G	T	G	0.275	0.47826	0.5	0.6875	0.52083
chr08	4903677	T	G	T	0.23684	0.48913	0.51042	0.6875	0.52083
chr08	5125490	C	T	C	0.65789	0.93902	0.89773	0.97619	0.97619
chr08	5315546	A	T	T	0.35294	0.68478	0.73958	0.58333	0.77083
chr08	5448299	A	C	A	0.60526	1	1	1	1
chr08	6165936	G	A	G	0.47368	0.67391	0.80208	0.70833	0.83333
chr08	6586571	C	G	C	0.70588	0.9878	1	1	1
chr08	6765191	C	A	A	0.34211	0.73864	0.59783	0.63636	0.58824
chr08	6995411	T	A	T	0.69444	0.97778	0.97872	0.95652	1
chr08	6995437	C	A	C	0.67647	0.97778	0.97872	0.95652	1
chr08	7276935	A	G	A	0.775	1	1	0.97917	0.97917
chr08	7306451	C	A	A	0.325	0.54348	0.625	0.70833	0.54167
chr08	7310746	G	A	G	0.45	0.84783	0.67708	0.72917	0.65217
chr08	7337676	G	C	G	0.55	0.93478	0.89583	0.78261	0.8125
chr08	7340522	C	T	C	0.525	0.8913	0.82292	0.75	0.72917
chr08	7341500	T	G	T	0.525	0.88043	0.8125	0.72917	0.75
chr08	7357296	C	T	T	0.075	0.36957	0.34375	0.3125	0.30435
chr08	7367856	G	A	A	0.575	0.84783	0.83333	0.79167	0.85417
chr08	7367940	G	A	A	0.575	0.83696	0.83333	0.79167	0.85417
chr08	7390514	A	T	A	0.78947	1	1	1	1
chr08	7428944	A	G	G	0.625	0.91304	0.86458	0.85417	0.91667
chr08	7434598	A	G	G	0.61765	0.96739	0.90426	0.89583	0.91304
chr08	7459735	C	A	C	0.575	0.79348	0.80208	0.79167	0.8913
chr08	7470480	T	G	T	0.59375	0.90217	0.80851	0.875	0.81818
chr08	7470492	T	A	T	0.4	0.6413	0.64894	0.79167	0.77273
chr08	7476237	A	G	G	0.59375	0.8913	0.84375	0.8913	0.93182
chr08	7501512	C	T	C	0.525	0.82609	0.88542	0.72917	0.8125
chr08	7527954	C	T	C	0.78947	1	1	1	1
chr08	7539259	C	T	C	0.5	0.80435	0.75	0.70833	0.77083
chr08	7539282	G	T	G	0.5	0.80435	0.75	0.70833	0.77083
chr08	7569266	T	C	T	0.725	0.95652	0.96875	0.9375	0.97917
chr08	7587342	C	A	A	0.325	0.66667	0.73913	0.56522	0.79167
chr08	7592209	C	T	C	0.775	1	0.97917	1	0.97917
chr08	7607790	G	C	C	0.3	0.65217	0.69792	0.54167	0.77083
chr08	7607864	G	T	T	0.3	0.65217	0.69792	0.54167	0.77083
chr08	7608417	C	T	T	0.275	0.53333	0.61458	0.47917	0.70833
chr08	7608441	C	A	A	0.275	0.53333	0.61458	0.47917	0.70833
chr08	7609864	C	T	C	0.73684	0.94565	0.94792	0.95833	0.9375
chr08	7613462	C	T	C	0.78947	1	1	1	1
chr08	7615874	A	C	C	0.325	0.75	0.8125	0.75	0.79167
chr08	7790278	T	A	T	0.71053	0.95556	0.94565	1	0.975
chr08	7799701	A	C	A	0.1	0.44565	0.44444	0.33333	0.52273
chr08	7800163	T	A	A	0.05556	0.38889	0.39773	0.27083	0.5
chr08	7825270	A	G	G	0.675	0.90217	0.94792	0.97917	0.89583
chr08	7828596	G	T	T	0.7	0.92391	0.97917	1	0.91304
chr08	7856090	A	C	C	0.35	0.66304	0.78125	0.66667	0.8125
chr08	7856332	A	C	C	0.7	0.94565	0.92708	1	0.91667
chr08	7857032	G	A	A	0.35	0.63333	0.73958	0.60417	0.6875
chr08	7857452	G	C	C	0.725	0.94444	0.92708	1	0.93478
chr08	7945385	G	C	G	0.68421	0.97826	0.88542	0.91667	0.9375
chr08	8174542	A	G	G	0.25	0.46739	0.45833	0.45833	0.47917
chr08	8180052	T	C	T	0.41667	0.87778	0.72917	0.625	0.83333
chr08	8422039	T	A	T	0.55	0.80435	0.84375	0.85417	0.77083
chr08	8423134	T	C	T	0.55	0.82222	0.875	0.875	0.77083
chr08	8423337	A	T	A	0.55	0.84783	0.90625	0.875	0.8125
chr08	8424595	C	T	T	0.3	0.57609	0.67708	0.5625	0.54167
chr08	8424675	C	T	T	0.3	0.51087	0.57292	0.54167	0.52083
chr08	8424680	T	C	C	0.3	0.51087	0.57292	0.54167	0.52083
chr08	8435575	C	T	T	0.3	0.59783	0.73958	0.72917	0.70833
chr08	8436660	T	A	A	0.3	0.63333	0.77083	0.72917	0.73913
chr08	8436661	A	G	G	0.3	0.625	0.76596	0.71739	0.71429
chr08	8436825	T	A	A	0.25	0.45556	0.72917	0.70833	0.67391
chr08	8453875	C	T	C	0.725	0.98913	0.94792	0.9375	0.95833
chr08	8454379	G	A	G	0.725	0.98913	0.94792	0.9375	0.95833
chr08	8455481	C	T	T	0.325	0.6087	0.6875	0.6875	0.70833
chr08	8455869	A	C	A	0.68421	0.98837	0.93617	0.95455	0.93478
chr08	8457172	G	A	A	0.275	0.55435	0.625	0.625	0.6875
chr08	8457826	G	A	G	0.35	0.61957	0.67708	0.625	0.64583
chr08	8457872	T	A	A	0.275	0.51111	0.5625	0.58333	0.58333
chr08	8458474	C	T	T	0.375	0.58889	0.71875	0.6875	0.59091
chr08	8458952	C	G	G	0.325	0.58696	0.67708	0.6875	0.625
chr08	8459031	T	A	A	0.275	0.5	0.59574	0.58333	0.60417
chr08	8459525	T	G	T	0.725	0.98913	0.9375	0.9375	0.95833
chr08	8459747	C	A	C	0.725	0.98837	0.9375	0.9375	0.95833
chr08	8460801	G	C	C	0.375	0.63043	0.64894	0.6875	0.58696
chr08	8464191	C	T	C	0.71875	0.98913	0.94792	0.9375	0.9375
chr08	8473415	G	A	G	0.60526	0.93478	0.89583	0.83333	0.89583
chr08	8473940	A	C	A	0.6	0.93478	0.89583	0.8125	0.89583
chr08	8473948	C	A	C	0.6	0.93478	0.89583	0.8125	0.89583
chr08	8527681	G	C	G	0.675	0.95652	0.94792	0.91667	0.95833
chr08	8583422	A	G	A	0.425	0.66304	0.76042	0.64583	0.64583
chr08	8610077	T	G	T	0.2	0.51087	0.54167	0.52083	0.4375
chr08	8660036	C	T	T	0.05263	0.38043	0.36458	0.3125	0.33333
chr08	8710762	A	G	A	0.60714	1	1	0.97917	1
chr08	8710766	A	C	A	0.6	1	1	0.97917	1
chr08	8710774	T	C	C	0.5	0.88889	0.84043	0.76087	0.86957
chr08	8727270	G	T	G	0.25	0.5	0.47917	0.45833	0.47917
chr08	8749623	C	A	C	0.375	0.61957	0.78125	0.60417	0.625
chr08	8749970	A	G	A	0.125	0.36957	0.4375	0.3913	0.36364
chr08	8755296	G	C	C	0.11111	0.39773	0.44565	0.475	0.35
chr08	8756341	T	C	T	0.4	0.64444	0.6875	0.65217	0.67391
chr08	8761334	A	T	T	0.18421	0.39773	0.4375	0.47917	0.39583
chr08	8764018	A	G	G	0.25	0.47826	0.5	0.47917	0.5
chr08	8789556	G	A	G	0.225	0.45652	0.48958	0.47917	0.4375
chr08	8932258	A	C	A	0.7	0.98913	0.9881	0.95652	1
chr08	9074284	C	T	C	0.73529	0.9881	1	1	0.97368
chr08	9074351	G	T	G	0.65625	0.97778	0.96591	1	0.95455
chr08	9147735	G	T	T	0.225	0.45652	0.52083	0.45833	0.45833
chr08	9338990	A	T	A	0.275	0.6413	0.48958	0.58333	0.52083
chr08	9570561	C	T	C	0.75	0.97778	0.96591	0.975	0.95652
chr08	9570579	G	A	G	0.76471	1	0.98864	0.975	1
chr08	10223165	C	T	C	0.75	1	1	1	1
chr08	10223167	G	A	G	0.78571	1	1	1	1
chr08	12458460	A	G	G	0.125	0.45652	0.43617	0.3913	0.33333
chr08	12782389	A	G	G	0.44444	0.66304	0.75	0.76087	0.75
chr08	12945021	T	G	T	0.6	0.80435	0.85417	0.9375	0.9375
chr08	13196170	G	C	C	0.35294	0.61628	0.62766	0.63043	0.58333
chr08	13199380	G	A	G	0.7	0.93333	0.90426	0.95833	0.91304
chr08	13400278	C	T	T	0.3	0.63043	0.57292	0.54167	0.54167
chr08	13423864	G	A	G	0.525	0.8913	0.84375	0.72917	0.75
chr08	13527165	A	G	G	0.7	0.94444	0.92708	0.91667	0.95833
chr08	13527622	C	G	C	0.71053	0.97778	0.9375	0.91667	0.91667
chr08	13855068	T	G	T	0.27778	0.55435	0.60417	0.60417	0.47917
chr08	13861510	A	G	G	0.10526	0.31522	0.36458	0.36364	0.3125
chr08	14501651	A	G	A	0.525	0.83696	0.73958	0.72917	0.79167
chr08	15065032	A	G	A	0.42105	0.66304	0.66667	0.625	0.71739
chr08	15162086	A	G	A	0.47222	0.67778	0.71739	0.71739	0.675
chr08	15257181	G	A	G	0.6	0.81522	0.85417	0.875	0.8125
chr08	15257182	G	C	G	0.6	0.81522	0.85417	0.875	0.8125
chr08	15419987	A	G	G	0.175	0.42391	0.48958	0.39583	0.39583
chr08	15633397	T	A	A	0.25	0.61364	0.6087	0.5	0.70455
chr08	15925973	C	A	C	0.47368	0.72222	0.72917	0.78261	0.69565
chr08	15926342	G	A	A	0.34375	0.58696	0.65625	0.76087	0.625
chr08	15926604	C	A	A	0.275	0.5	0.59375	0.70833	0.52083
chr08	15968749	T	C	C	0.41667	0.69318	0.72222	0.6875	0.70833
chr08	16117297	T	A	T	0.38235	0.62222	0.75556	0.79545	0.8913
chr08	16129952	A	T	A	0.25	0.47778	0.53125	0.52083	0.47917
chr08	16129954	T	C	T	0.25	0.46667	0.52083	0.52083	0.47917
chr08	16248207	A	G	A	0.175	0.43478	0.58333	0.72917	0.66667
chr08	16251477	C	G	C	0.2	0.41304	0.42708	0.45833	0.41304
chr08	16428856	G	T	G	0.52632	0.73913	0.77083	0.83333	0.72727
chr08	16560606	A	G	A	0.4	0.71739	0.70833	0.625	0.60417
chr08	16949283	T	A	A	0.06667	0.39535	0.44681	0.43478	0.31818
chr08	16953027	G	C	C	0.15789	0.47674	0.57292	0.375	0.36957
chr08	17099500	C	G	C	0.79167	1	1	1	1
chr08	17099545	C	G	C	0.66667	1	0.98958	0.95833	1
chr08	17108558	T	C	T	0.55	0.83696	0.85417	0.8125	0.875
chr08	17563425	G	T	G	0.4	0.64444	0.60417	0.60417	0.64583
chr08	17803252	G	T	T	0.55	0.83333	0.85556	0.85	0.875
chr08	17803253	T	A	A	0.55	0.80435	0.81111	0.83333	0.8125
chr09	264489	C	A	A	0.275	0.48913	0.54167	0.58333	0.52083
chr09	379020	C	A	C	0.71053	0.95349	0.92045	0.95652	0.95238
chr09	459631	G	T	T	0.025	0.25	0.22917	0.22917	0.22917
chr09	576973	C	A	A	0.53125	0.73333	0.78723	0.8125	0.81818
chr09	600644	G	A	G	0.65385	0.88043	0.90625	0.91667	0.8913
chr09	929666	G	T	T	0.6	0.80435	0.85417	0.85417	0.83333
chr09	930641	T	C	C	0.35	0.61957	0.64583	0.625	0.66667
chr09	991084	C	T	C	0.36842	0.59783	0.6	0.70455	0.69444
chr09	1281763	A	C	A	0.4	0.68182	0.65217	0.77273	0.75
chr09	1338823	C	T	T	0.2	0.40698	0.40909	0.58333	0.67391
chr09	1340414	G	C	C	0.25	0.47826	0.45833	0.58333	0.72917
chr09	1906422	G	A	G	0.15	0.37778	0.40217	0.56522	0.5625
chr09	1907885	A	C	C	0.10526	0.36957	0.35417	0.5625	0.47917
chr09	1907926	A	G	G	0.125	0.36957	0.4375	0.5625	0.54167
chr09	2105033	C	A	C	0.66667	1	1	1	1
chr09	3496458	C	T	C	0.525	0.79348	0.76042	0.89583	0.80435
chr09	4040366	C	G	C	0.5	0.77174	0.71875	0.75	0.72917
chr09	4044112	T	G	T	0.375	0.70652	0.61458	0.58333	0.6875
chr09	4044113	T	A	T	0.375	0.70652	0.61458	0.58333	0.6875
chr09	4218771	A	G	A	0.36842	0.64444	0.72917	0.8125	0.66667
chr09	4259579	C	A	C	0.75	1	1	1	1
chr09	4259614	G	C	G	0.73333	1	1	1	1
chr09	4378203	C	T	C	0.69444	0.98837	0.98913	1	1
chr09	4623691	G	A	A	0.19231	0.42391	0.58333	0.60417	0.70833
chr09	4908701	A	C	C	0.3	0.67391	0.5625	0.83333	0.625
chr09	4910088	C	T	T	0.425	0.6413	0.69792	0.91667	0.79167
chr09	5032005	A	G	A	0.42105	0.66304	0.65625	0.91667	0.6875
chr09	5054187	T	G	G	0.125	0.35556	0.46739	0.54167	0.35417
chr09	5187856	G	A	G	0.7	0.91304	0.91667	0.91667	0.91667
chr09	5187957	T	A	T	0.7	0.91304	0.91667	0.91667	0.91667
chr09	5189224	T	C	T	0.675	0.91304	0.92708	0.91667	0.91667
chr09	5323971	A	T	A	0.39474	0.70652	0.64583	0.625	0.63636
chr09	6064463	A	T	A	0.42105	0.65217	0.70833	0.6875	0.625
chr09	6182672	C	T	T	0.23077	0.5	0.46875	0.52174	0.5
chr09	6428642	G	T	G	0.73077	1	1	1	1
chr09	6428643	A	C	A	0.7	1	1	1	1
chr09	6530778	G	A	G	0.63158	0.88372	0.86957	0.9375	0.88095
chr09	6688519	G	C	C	0.175	0.38043	0.48958	0.4375	0.52083
chr09	6810771	T	C	T	0.47368	0.84783	0.7234	0.72917	0.6875
chr09	6810773	T	C	T	0.47368	0.84783	0.76087	0.75	0.6875
chr09	6810776	C	G	C	0.47368	0.84783	0.75	0.75	0.6875
chr09	6900127	T	C	C	0.47368	0.76667	0.72917	0.8125	0.71739
chr09	6971432	G	A	A	0.5	0.75	0.7766	0.875	0.86957
chr09	6978543	C	G	G	0.44444	0.68889	0.73958	0.77083	0.6875
chr09	6978553	T	C	C	0.4375	0.68889	0.73958	0.77083	0.6875
chr09	7277076	C	T	C	0.66667	1	1	1	1
chr09	7983522	C	T	C	0.65625	1	1	1	0.95
chr09	8047431	C	A	C	0.76667	1	1	0.97619	1
chr09	8304907	T	C	C	0.45	0.73913	0.73958	0.72917	0.77083
chr09	8304972	T	A	A	0.475	0.73913	0.75	0.75	0.79167
chr09	8312120	G	A	G	0.475	0.75	0.71875	0.75	0.78261
chr09	8356196	T	C	C	0.4	0.80435	0.64583	0.64583	0.64583
chr09	8356208	A	T	T	0.475	0.8913	0.78723	0.6875	0.77083
chr09	8360786	A	G	A	0.525	0.84783	0.79167	0.72917	0.79167
chr09	8363687	A	C	C	0.375	0.73913	0.65957	0.60417	0.625
chr09	8466439	T	C	C	0.375	0.7875	0.68085	0.58333	0.76087
chr09	8501068	T	C	T	0.7	1	1	1	1
chr09	8501118	C	T	C	0.66667	1	1	1	1
chr09	8501136	A	C	A	0.76471	1	1	1	1
chr09	8644964	A	G	G	0.45	0.86957	0.6875	0.75	0.83333
chr09	8646277	T	G	G	0.4	0.69565	0.67708	0.72917	0.79167
chr09	8646406	C	A	A	0.4	0.70652	0.63542	0.72917	0.72917
chr09	8649814	G	A	G	0.175	0.53261	0.41667	0.60417	0.5
chr09	8654443	A	G	G	0.6	0.8913	0.83333	0.83333	0.83333
chr09	8976254	G	A	A	0.25	0.54444	0.60417	0.54167	0.54167
chr09	9723734	C	A	A	0.45	0.67442	0.7234	0.72917	0.70833
chr09	9725951	G	A	A	0.39474	0.59783	0.67021	0.72917	0.67391
chr09	10184731	A	T	A	0.45	0.76087	0.7766	0.70833	0.91304
chr09	10447144	C	T	C	0.575	0.91304	0.9375	0.9375	0.9375
chr09	10447254	T	C	T	0.6	0.92391	0.89583	0.89583	0.875
chr09	10447679	A	C	A	0.6	0.93478	0.88542	0.89583	0.9375
chr09	10500426	A	G	A	0.725	0.97826	0.96875	0.97917	0.95833
chr09	11029079	G	A	G	0.30556	0.64444	0.62766	0.60417	0.60417
chr09	11401845	G	A	A	0.33333	0.59783	0.60417	0.66667	0.6875
chr09	11601406	A	T	T	0.55	0.8587	0.78125	0.79167	0.77083
chr09	13068141	A	T	A	0.13889	0.36364	0.35417	0.41667	0.41304
chr09	13383826	G	A	A	0.275	0.56522	0.59375	0.54167	0.47917
chr09	13398046	G	T	T	0.18421	0.4186	0.52128	0.43478	0.5
chr09	13857236	C	T	C	0.5	0.75	0.75	0.70833	0.77083
chr09	13857701	A	T	A	0.5	0.76087	0.72917	0.70833	0.70833
chr09	13858353	C	T	C	0.5	0.75556	0.75	0.70833	0.77083
chr09	13865159	T	C	T	0.42105	0.71739	0.62766	0.66667	0.625
chr09	14073505	G	A	G	0.31579	0.54348	0.52083	0.52083	0.54167
chr09	14123952	A	G	A	0.65789	0.86957	0.91489	0.9375	0.875
chr09	14971136	A	G	A	0.23529	0.52174	0.51042	0.47917	0.58696
chr09	15287208	G	C	G	0.78125	0.98864	1	1	1
chr09	15372715	C	T	C	0.675	0.8913	0.91667	0.89583	0.9375
chr09	15454128	A	T	T	0.3	0.63953	0.51087	0.52083	0.52083
chr09	15647694	A	G	G	0.125	0.45652	0.35417	0.375	0.35417
chr09	15975348	C	T	C	0.475	0.81522	0.67708	0.77083	0.71739
chr09	16510073	A	G	G	0.31579	0.68478	0.57292	0.66667	0.54167
chr09	16510866	A	G	G	0.26316	0.67391	0.6	0.58696	0.6087
chr09	16512336	G	A	G	0.75	0.97826	0.98958	1	0.95833
chr09	16548966	T	A	T	0.39474	0.6413	0.65625	0.65217	0.63043
chr09	16555372	A	G	A	0.35	0.71739	0.55208	0.58333	0.625
chr09	16558035	C	T	C	0.52632	0.79348	0.72917	0.75	0.79167
chr09	16585511	C	T	T	0.15789	0.3913	0.36458	0.45652	0.47917
chr09	16597415	A	C	A	0.25	0.67391	0.5	0.47917	0.5625
chr09	16598281	G	A	G	0.26316	0.66304	0.5	0.47917	0.5625
chr10	156582	T	C	T	0.575	0.88043	0.82292	0.79167	0.85417
chr10	444713	C	A	C	0.225	0.46739	0.46875	0.4375	0.4375
chr10	444714	A	C	A	0.225	0.46739	0.46875	0.4375	0.4375
chr10	728971	G	A	G	0.79412	1	1	1	1
chr10	1093027	G	A	A	0.23684	0.48913	0.54255	0.47917	0.4375
chr10	1409057	T	C	T	0.73077	0.94186	0.95455	1	0.95833
chr10	1449330	T	C	T	0.275	0.56522	0.54167	0.64583	0.58333
chr10	1449570	T	A	T	0.275	0.56522	0.54167	0.64583	0.58333
chr10	1449700	C	T	C	0.25	0.5	0.55208	0.5625	0.60417
chr10	1449848	T	G	T	0.25	0.5	0.54167	0.5625	0.60417
chr10	1449864	G	T	G	0.2	0.43478	0.51042	0.54167	0.5
chr10	1450145	T	C	T	0.25	0.5	0.52083	0.47917	0.58333
chr10	1450193	T	C	T	0.25	0.5	0.52083	0.47917	0.58333
chr10	2532376	A	G	A	0.21053	0.57609	0.42708	0.47917	0.45652
chr10	2532399	G	C	G	0.22222	0.58696	0.44792	0.5	0.43478
chr10	2754754	G	A	G	0.79167	1	1	1	1
chr10	2950785	C	T	C	0.70588	1	1	1	1
chr10	4139801	T	C	C	0.29412	0.5	0.5	0.75	0.64583
chr10	5166542	A	G	G	0.1	0.30435	0.375	0.54167	0.33333
chr10	5659527	G	A	A	0.075	0.3913	0.34375	0.3125	0.39583
chr10	6024400	A	G	A	0.67647	1	1	1	1
chr10	6080256	G	A	G	0.44737	0.65217	0.71875	0.84783	0.6875
chr10	6080262	G	A	G	0.44737	0.65217	0.71875	0.8125	0.6875
chr10	6200945	T	A	A	0.42105	0.69318	0.7234	0.69565	0.6875
chr10	6202301	T	C	C	0.41667	0.74444	0.80851	0.625	0.71739
chr10	6350535	A	C	C	0.28125	0.53261	0.53261	0.67391	0.56818
chr10	6424692	G	A	G	0.47368	0.74444	0.70833	0.67391	0.6875
chr10	6457762	G	A	G	0.36842	0.58696	0.61458	0.625	0.66667
chr10	6543541	A	G	A	0.625	0.94186	0.97561	0.97727	0.93182
chr10	6915087	A	G	A	0.69231	1	1	1	1
chr10	7053313	G	A	A	0.25	0.5	0.52083	0.5	0.52083
chr10	8179582	G	A	G	0.175	0.45652	0.5	0.5625	0.41667
chr10	8713832	C	T	C	0.05	0.27174	0.30208	0.29167	0.3125
chr10	8714853	C	T	C	0.075	0.29348	0.29167	0.3125	0.29167
chr10	8818618	C	T	C	0.31579	0.60465	0.54545	0.52273	0.56818
chr10	8907725	A	C	C	0.375	0.58696	0.61458	0.64583	0.58333
chr10	9127220	G	A	G	0.77778	1	1	1	1
chr10	9604188	G	A	A	0.69444	0.95455	0.96667	0.95833	1
chr10	9816396	G	T	G	0.625	1	1	0.97826	1
chr10	9816398	A	G	A	0.65625	1	1	0.95833	1
chr10	9840741	G	A	G	0.44737	0.67105	0.74444	0.80435	0.81818
chr10	10094210	A	G	A	0.64706	0.98889	1	1	1
chr10	10270955	T	A	T	0.6875	1	0.9881	0.9	1
chr10	10270969	A	C	A	0.71875	1	0.98958	0.925	1
chr10	10439782	C	T	C	0.375	0.60227	0.68478	0.66667	0.6087
chr10	10455287	A	C	A	0.70588	1	1	1	1
chr10	10455317	C	G	C	0.65625	1	1	1	1
chr10	10455374	A	G	A	0.73077	1	1	1	1
chr10	10455410	G	C	G	0.70833	1	1	1	1
chr10	10455416	G	A	G	0.75	1	1	1	1
chr10	10801748	T	A	T	0.725	1	1	1	1
chr10	10992800	G	A	A	0.35	0.56667	0.59574	0.70833	0.56818
chr10	11216062	T	G	T	0.73333	0.97826	0.95455	1	0.95238
chr10	11224607	C	T	C	0.61765	0.81818	0.84375	0.875	0.85417
chr10	11465157	C	T	C	0.73684	0.96591	1	0.975	0.94737
chr10	11465189	G	A	G	0.76316	0.97727	1	0.975	0.97368
chr10	12096016	T	A	T	0.73333	1	1	0.97917	1
chr10	12150663	C	T	C	0.73077	1	1	0.95833	1
chr10	12150664	G	T	G	0.75	1	1	0.95652	1
chr10	12199241	G	T	G	0.71429	0.9875	0.98913	0.97826	1
chr10	12199243	T	C	T	0.71429	0.9875	0.98936	0.97826	1
chr10	12352384	C	T	C	0.69231	0.98913	0.98936	0.95238	1
chr10	12352390	G	A	G	0.67857	1	1	0.975	1
chr10	12431919	A	G	A	0.70588	0.98837	1	1	1
chr10	12520604	G	A	A	0.125	0.34783	0.40625	0.6875	0.375
chr10	12753678	C	T	C	0.77778	1	1	1	1
chr10	12834920	A	G	G	0.3	0.55435	0.59574	0.72917	0.63636
chr10	12889024	C	A	C	0.64706	0.9125	0.90426	0.95652	1
chr10	13036562	A	T	A	0.675	0.90217	0.91667	0.9375	0.91667
chr10	13036657	G	T	G	0.7	0.91304	0.91667	0.9375	0.91667
chr10	13036682	G	T	G	0.7	0.91304	0.91667	0.9375	0.91667
chr10	13056442	G	T	G	0.625	0.88043	0.85417	0.89583	0.875
chr10	13057025	G	A	G	0.57895	0.78889	0.81915	0.875	0.85417
chr10	13083868	G	T	G	0.55	0.76087	0.76042	0.83333	0.77083
chr10	13153568	T	G	T	0.71053	0.97826	0.96875	1	0.9375
chr10	13156498	T	C	C	0.26316	0.70652	0.5625	0.73913	0.5625
chr10	13277332	C	G	C	0.61111	0.83696	0.85417	0.9375	0.89583
chr10	14436215	T	C	T	0.76316	0.97826	1	1	1
chr10	14690315	C	T	T	0.28947	0.6087	0.58511	0.60417	0.54167
chr10	14838087	T	C	T	0.79412	1	1	1	1
chr10	14838092	A	G	A	0.79412	1	1	1	1
chr10	14963490	C	T	C	0.70588	0.98864	1	0.97826	0.97917
chr10	15305821	G	A	A	0.325	0.58696	0.53125	0.70833	0.5625
chr10	15313454	G	C	G	0.35	0.73333	0.60417	0.91667	0.60417
chr10	15838015	A	T	A	0.7	1	1	0.93182	1
chr10	15846804	T	A	T	0.55263	0.79348	0.80208	0.8125	0.85417
chr10	15847396	G	A	G	0.6	0.81522	0.84375	0.8125	0.8125
chr10	15855459	C	T	C	0.21053	0.45556	0.45556	0.4375	0.5
chr10	16282290	T	A	T	0.78125	1	1	1	1
chr10	16282323	A	G	A	0.76471	1	1	1	1
chr10	16319971	T	C	T	0.75	0.95652	0.97727	1	0.95652
chr10	16707925	G	T	T	0.075	0.31522	0.3125	0.375	0.40909
chr10	16792934	T	C	T	0.125	0.3913	0.36458	0.39583	0.35417
chr10	16839950	A	T	A	0.72222	0.96512	0.97727	1	1
chr10	17094824	A	G	A	0.36111	0.58333	0.65217	0.65909	0.63158
chr10	17625636	T	G	T	0.56667	1	0.98889	0.97917	1
chr10	17625637	G	T	G	0.56667	1	0.98889	0.97917	1
chr10	17625639	T	A	T	0.56667	1	0.98889	0.97917	1
chr11	491588	G	C	C	0.75	1	0.97826	1	0.975
chr11	1107121	G	A	G	0.66667	0.94565	0.8913	0.89583	0.89583
chr11	1628336	G	T	G	0.71429	1	1	1	1
chr11	2046640	A	C	C	0.61765	0.86667	0.88889	0.97826	0.84375
chr11	2127273	C	A	C	0.75	1	1	1	1
chr11	2984387	A	G	A	0.72222	0.96591	0.95556	1	0.975
chr11	2991575	A	C	C	0.23529	0.44444	0.54167	0.5	0.52083
chr11	3007478	A	G	G	0.375	0.59302	0.61111	0.89583	0.63889
chr11	3084404	T	G	T	0.75	0.98889	1	1	1
chr11	3179085	C	G	C	0.57895	0.91111	0.78125	0.8125	0.91667
chr11	3216531	T	C	T	0.79412	1	1	1	1
chr11	3572327	A	C	A	0.575	0.88043	0.80208	0.89583	0.85417
chr11	3572566	T	C	T	0.7	0.94565	0.93617	0.91667	0.95652
chr11	3876400	A	C	A	0.625	1	1	1	1
chr11	4030073	T	C	T	0.625	0.97778	0.96809	1	0.95455
chr11	4035778	C	A	C	0.78125	0.98864	1	1	1
chr11	4045442	T	G	G	0	0.32143	0.43023	0.56522	0.4
chr11	4113815	T	A	A	0.05263	0.28049	0.31395	0.31818	0.27273
chr11	4191527	C	G	C	0.64706	0.96739	1	0.95238	1
chr11	4208164	T	C	T	0.23684	0.5	0.55556	0.5	0.7381
chr11	4210684	A	C	A	0.225	0.53409	0.53333	0.54167	0.66667
chr11	4211281	C	T	C	0.25	0.51087	0.5625	0.5625	0.70833
chr11	4211705	G	A	A	0.15	0.40217	0.35417	0.41667	0.41667
chr11	4359217	C	T	C	0.73333	1	1	1	1
chr11	4396037	C	T	T	0.35	0.56522	0.67708	0.625	0.72917
chr11	4398621	A	G	G	0.375	0.65909	0.74444	0.6875	0.8125
chr11	4399855	A	T	T	0.175	0.48864	0.52326	0.43478	0.38636
chr11	4422098	T	A	A	0.375	0.57609	0.64583	0.66667	0.72917
chr11	4422128	G	A	A	0.36842	0.57609	0.64583	0.66667	0.72917
chr11	4424828	T	G	T	0.55556	0.86667	0.8587	0.80435	0.85417
chr11	4424932	T	C	T	0.525	0.84444	0.83333	0.73913	0.83333
chr11	4426491	C	T	C	0.5	0.79545	0.89286	0.75	0.80952
chr11	4513946	T	C	T	0.15	0.43182	0.54167	0.375	0.41667
chr11	4561857	T	C	T	0.35	0.56522	0.60417	0.70833	0.70833
chr11	4617353	C	G	C	0.675	0.8913	0.92708	0.91667	0.97826
chr11	4617461	G	T	G	0.675	0.88889	0.9	0.91667	0.97059
chr11	4645475	C	A	C	0.375	0.6087	0.59375	0.6875	0.70833
chr11	4667894	G	A	G	0.65	0.88043	0.94792	0.89583	0.97917
chr11	4669723	T	C	T	0.63158	0.88043	0.91667	0.875	0.91667
chr11	4670496	T	C	T	0.6	0.80435	0.80208	0.8125	0.97917
chr11	4671613	G	C	G	0.65	0.88043	0.94792	0.89583	0.97917
chr11	4674607	A	G	G	0.47368	0.69565	0.75	0.72917	0.85417
chr11	4675044	G	A	G	0.65	0.88043	0.9375	0.91667	0.97917
chr11	4676187	C	T	C	0.65	0.88043	0.92708	0.91667	0.97917
chr11	4676387	G	T	G	0.65	0.88043	0.92708	0.91667	0.97917
chr11	4679394	A	T	A	0.625	0.83696	0.88542	0.85417	0.89583
chr11	4679608	A	T	A	0.65	0.88043	0.92708	0.91667	0.97917
chr11	4682584	G	A	G	0.65	0.88043	0.92708	0.91667	0.97917
chr11	4683969	C	A	C	0.65	0.88043	0.92708	0.91667	0.97917
chr11	4684333	G	T	G	0.525	0.83696	0.88542	0.875	0.9375
chr11	4684341	G	A	G	0.525	0.83696	0.88542	0.875	0.9375
chr11	4684625	C	A	C	0.525	0.83696	0.875	0.85417	0.91667
chr11	4685276	T	C	T	0.525	0.83696	0.89583	0.91667	0.97826
chr11	4688506	G	A	G	0.65	0.88043	0.89583	0.91667	0.97917
chr11	4691566	G	T	T	0.25	0.55435	0.47917	0.66667	0.56522
chr11	4692377	G	T	G	0.525	0.77174	0.72917	0.8125	0.75
chr11	4692682	T	C	T	0.625	0.88043	0.88542	0.91667	0.9375
chr11	4692817	G	A	G	0.5	0.77174	0.71875	0.79167	0.77083
chr11	4692892	C	A	C	0.5	0.77174	0.70833	0.77083	0.77083
chr11	4694530	G	A	G	0.625	0.875	0.92708	0.91304	0.97917
chr11	4695017	A	G	A	0.65789	0.88043	0.92708	0.89583	0.97727
chr11	4695667	C	T	C	0.625	0.88043	0.92708	0.89583	0.97917
chr11	4709584	C	T	T	0.225	0.48913	0.45833	0.70833	0.47917
chr11	4996198	A	G	A	0.475	0.71739	0.75	0.77273	0.70833
chr11	5100329	G	T	G	0.65789	0.86957	0.9375	0.97917	0.875
chr11	5107957	C	G	G	0.5	0.81522	0.89583	0.83333	0.77083
chr11	5187010	C	T	C	0.78947	1	1	1	1
chr11	5386779	T	C	T	0.45	0.67391	0.72917	0.79167	0.8125
chr11	5452333	G	A	G	0.65	0.96053	0.92553	0.89583	0.95652
chr11	5452335	C	G	C	0.65789	0.94737	0.97826	1	0.95652
chr11	5452338	A	G	A	0.65	0.94737	0.91489	0.91304	0.93478
chr11	5452343	T	G	T	0.65	0.97222	0.92553	0.91304	0.95652
chr11	5452353	G	T	G	0.65	0.95946	0.96809	1	0.95652
chr11	5452364	A	C	A	0.65	0.94737	0.97872	1	0.95652
chr11	5452375	C	T	C	0.75	1	0.98958	1	0.97826
chr11	5550416	A	G	A	0.79412	1	1	1	1
chr11	5552526	C	T	C	0.73529	1	0.98936	1	1
chr11	5552532	A	G	A	0.76667	1	0.98936	1	1
chr11	5552533	C	G	C	0.76667	1	0.98936	1	1
chr11	5595015	A	G	G	0.26316	0.55435	0.67708	0.72917	0.625
chr11	5601558	C	T	C	0.60526	0.91304	0.80851	0.85417	0.91667
chr11	5614297	C	T	C	0.425	0.66304	0.79167	0.75	0.8125
chr11	5737707	G	A	G	0.23684	0.6087	0.60417	0.52083	0.58333
chr11	5850457	G	T	G	0.69444	0.95652	0.95455	0.89474	0.975
chr11	6091162	G	A	G	0.1	0.3913	0.35417	0.58333	0.35417
chr11	6303420	C	A	C	0.475	0.75	0.72917	0.77083	0.75
chr11	7029678	G	A	A	0.3	0.52381	0.53659	0.72917	0.52632
chr11	7052004	T	G	T	0.11111	0.3913	0.33333	0.375	0.36364
chr11	7309605	A	C	A	0.71429	1	1	1	1
chr11	7656349	T	G	T	0.275	0.65116	0.61957	0.625	0.54167
chr11	7885862	T	C	T	0.425	0.84444	0.80435	0.70833	0.82609
chr11	7950222	T	C	C	0.15789	0.51087	0.52273	0.625	0.61111
chr11	8679394	G	A	A	0.25	0.45122	0.66304	0.56522	0.52083
chr11	8880093	C	A	C	0.2	0.43478	0.45833	0.54167	0.45455
chr11	9039527	C	A	C	0.71875	1	1	1	1
chr11	9039530	C	T	C	0.7	1	1	1	1
chr11	9128175	T	C	T	0.65	0.8587	0.86458	0.89583	0.85417
chr11	9129364	A	G	A	0.525	0.77778	0.76667	0.8125	0.7381
chr11	9311987	A	G	G	0.47368	0.76087	0.69149	0.70833	0.6875
chr11	9332639	C	T	C	0.41667	0.63043	0.625	0.70833	0.9375
chr11	9407490	A	G	A	0.70588	0.97778	0.95349	0.93182	0.91304
chr11	9408036	A	C	A	0.53333	0.75	0.76596	0.8125	0.73913
chr11	9408298	G	T	G	0.25	0.78261	0.52083	0.52083	0.45833
chr11	9545413	C	T	C	0.6	0.91304	0.85417	0.83333	0.85417
chr11	9703768	T	C	T	0.25	0.59783	0.47917	0.45833	0.5625
chr11	10287299	C	G	C	0.175	0.47826	0.4375	0.52083	0.41667
chr11	10642361	A	G	A	0.60714	0.925	0.91489	0.88636	0.9375
chr11	11647881	T	C	C	0.45	0.65217	0.73958	0.66667	0.83333
chr11	11658905	A	T	T	0.275	0.63043	0.71277	0.58333	0.64583
chr11	11679410	G	C	C	0.35	0.57609	0.59375	0.6875	0.6875
chr11	11681730	G	T	G	0.41667	0.63953	0.66304	0.81579	0.71739
chr11	11682609	C	T	C	0.47222	0.67391	0.8125	0.83333	0.6875
chr11	11682631	G	A	G	0.44737	0.66304	0.82292	0.8125	0.6875
chr11	11689058	C	T	T	0.1	0.32609	0.34375	0.33333	0.33333
chr11	11690248	A	T	T	0.125	0.42391	0.46875	0.375	0.45833
chr11	12086679	A	T	T	0.44118	0.77174	0.76596	0.71739	0.70455
chr11	12136085	C	T	C	0.525	0.84783	0.79167	0.79167	0.82609
chr11	12136088	G	A	G	0.525	0.84783	0.80851	0.77083	0.82609
chr11	12136902	G	A	A	0.45	0.83696	0.75532	0.72917	0.75
chr11	12319824	A	G	A	0.6	0.8913	0.92708	0.8125	0.83333
chr11	12321896	G	T	G	0.425	0.82609	0.78125	0.66667	0.72917
chr11	12325994	C	T	C	0.39474	0.81111	0.68478	0.63043	0.7
chr11	12868654	A	G	A	0.2	0.42391	0.46809	0.5	0.5625
chr11	13537672	A	G	G	0.15625	0.44186	0.67045	0.375	0.61364
chr11	13664033	G	A	G	0.375	0.58696	0.72917	0.66667	0.66667
chr11	13668751	A	C	A	0.225	0.46739	0.5625	0.4375	0.47917
chr11	13668940	G	T	G	0.325	0.57609	0.77083	0.66667	0.6875
chr11	13669502	A	G	A	0.25	0.47826	0.61702	0.52174	0.52632
chr11	13670583	T	C	C	0.225	0.45652	0.51042	0.45833	0.4375
chr11	13784117	A	G	G	0.11111	0.32927	0.36458	0.5	0.375
chr11	14155294	A	G	G	0.4	0.63043	0.71875	0.875	0.6875
chr11	14225507	C	T	T	0.4	0.68478	0.8125	0.60417	0.6875
chr11	14324338	G	A	G	0.65625	0.96512	0.94681	0.97727	1
chr11	14881471	G	A	G	0.55	0.79348	0.79167	0.95833	0.83333
chr11	15228023	A	T	A	0.6	0.83696	0.83333	0.875	0.875
chr11	15954964	T	C	C	0.575	0.81522	0.78125	0.8125	0.79167
chr11	15954977	G	A	G	0.6	0.8587	0.85417	0.8125	0.91304
chr11	15974547	A	G	A	0.55263	1	1	0.94118	1
chr11	15974563	G	A	G	0.55263	1	0.98889	0.92857	1
chr11	16162027	C	G	G	0.125	0.35556	0.55208	0.72917	0.5625
chr11	16162598	G	A	A	0.15	0.42391	0.5	0.70833	0.5625
chr11	16163643	C	T	T	0.225	0.44444	0.53125	0.75	0.54348
chr11	16163720	G	A	A	0.34211	0.55556	0.61702	0.78261	0.58333
chr11	16303253	A	G	A	0.075	0.28261	0.30208	0.35417	0.39583
chr11	16403300	G	T	T	0.15	0.38889	0.43617	0.35417	0.52083
chr11	16855005	T	C	T	0.73529	1	1	0.97917	1
chr12	5313	A	C	A	0.6875	0.98718	1	1	0.975
chr12	947991	C	T	C	0.65	0.86905	0.93478	0.88636	0.89583
chr12	1187163	G	T	T	0.13158	0.45652	0.48936	0.41667	0.40909
chr12	1594003	C	T	T	0.25	0.5	0.77083	0.5	0.58333
chr12	1594009	G	A	A	0.25	0.5	0.77083	0.5	0.58333
chr12	1596725	A	G	G	0.025	0.25	0.2766	0.27083	0.29167
chr12	1670049	C	G	G	0.175	0.3913	0.38542	0.5	0.4375
chr12	1850814	A	T	A	0.22222	0.45652	0.44792	0.47917	0.5
chr12	1995971	C	T	C	0.44737	0.75	0.67708	0.6875	0.72727
chr12	2224616	A	G	A	0.45	0.75	0.73958	0.66667	0.72917
chr12	2425434	C	T	C	0.61765	0.94444	0.82222	0.91304	0.975
chr12	2425843	T	G	G	0.425	0.63333	0.71875	0.70833	0.83333
chr12	2793953	T	C	T	0.5	0.83696	0.86458	0.75	0.79167
chr12	2825207	C	T	T	0.125	0.35227	0.55682	0.45652	0.47727
chr12	3303558	G	A	G	0.425	0.71739	0.72917	0.64583	0.77083
chr12	3488002	C	T	T	0.375	0.65217	0.70833	0.60417	0.66667
chr12	3825061	T	C	C	0.52632	0.72826	0.75532	0.83333	0.85417
chr12	4137176	T	C	T	0.525	0.77174	0.84375	0.77083	0.75
chr12	4402473	G	T	G	0.79167	1	1	1	1
chr12	4404359	G	A	G	0.57895	1	1	1	1
chr12	4404718	G	A	G	0.60526	1	1	1	1
chr12	4409588	C	A	C	0.76923	1	1	1	1
chr12	4409814	G	A	G	0.67647	1	1	1	1
chr12	4409817	C	G	C	0.67647	1	1	1	1
chr12	4547896	C	G	G	0.35	0.57609	0.58333	0.625	0.66667
chr12	4632905	C	T	C	0.77778	1	1	1	1
chr12	4729207	G	A	A	0.5	0.73913	0.70833	0.8125	0.72917
chr12	4920803	G	A	A	0.58333	0.80682	0.80208	0.93478	0.85417
chr12	5609887	G	A	G	0.36842	0.63636	0.59574	0.58333	0.6875
chr12	5784818	G	A	G	0.6875	0.97561	1	1	0.97727
chr12	5784943	C	T	C	0.79167	1	1	1	1
chr12	6045061	C	A	C	0.5	0.76087	0.71875	0.86957	0.77083
chr12	6240103	G	C	G	0.68421	0.8913	0.95833	0.91667	0.93478
chr12	6316995	G	A	G	0.47368	0.73913	0.84043	0.875	0.70833
chr12	6389424	T	A	T	0.15	0.3587	0.375	0.41667	0.4375
chr12	6569609	A	G	A	0.425	0.67391	0.65625	0.6875	0.66667
chr12	6658808	C	T	C	0.125	0.3587	0.375	0.47917	0.47917
chr12	6775558	G	A	G	0.63333	0.98864	0.98889	0.95652	0.93478
chr12	6775560	T	A	T	0.67857	0.98864	0.98889	1	0.9375
chr12	6994374	T	C	T	0.78125	1	1	1	1
chr12	7171754	G	A	G	0.52632	0.77174	0.86458	0.75	0.8125
chr12	7171759	T	A	T	0.52632	0.77174	0.86458	0.75	0.8125
chr12	7171771	T	G	T	0.525	0.77778	0.86458	0.72917	0.8125
chr12	7218983	A	C	C	0.425	0.70652	0.73958	0.84783	0.8125
chr12	7365892	C	G	G	0.42105	0.6413	0.7234	0.875	0.8125
chr12	7433009	A	G	G	0.325	0.58696	0.70833	0.6875	0.70833
chr12	7433281	C	T	T	0.125	0.33696	0.375	0.58333	0.33333
chr12	7438871	A	G	G	0.225	0.48913	0.51042	0.64583	0.4375
chr12	7439746	T	C	C	0.25	0.51087	0.58333	0.72917	0.625
chr12	7439789	C	T	T	0.25	0.51087	0.54167	0.70833	0.625
chr12	7702431	G	A	G	0.3125	0.62791	0.53333	0.64583	0.63158
chr12	7892206	C	T	C	0.69231	1	1	1	1
chr12	7919708	G	A	G	0.35	0.55435	0.57447	0.66667	0.66667
chr12	8099720	A	T	A	0.72222	1	0.98889	0.97059	0.97619
chr12	8109862	G	A	A	0.1	0.32609	0.41667	0.45833	0.52083
chr12	8786851	A	T	A	0.60526	1	0.98837	0.97727	0.96875
chr12	8791395	T	A	T	0.625	1	1	1	1
chr12	8870293	G	A	G	0.73529	1	1	1	1
chr12	9190078	G	T	G	0.73333	0.95652	0.97917	1	0.97917
chr12	9411239	G	A	G	0.63333	0.98889	0.98958	1	0.97826
chr12	9411240	T	A	T	0.63333	0.98889	0.98958	1	0.97826
chr12	9411255	C	A	C	0.63333	1	0.98958	1	1
chr12	9890682	T	C	T	0.225	0.57609	0.59375	0.625	0.54167
chr12	9891591	A	G	A	0.18421	0.47826	0.4375	0.58333	0.41667
chr12	9892273	G	C	G	0.15	0.42222	0.375	0.60417	0.35417
chr12	9988483	C	T	T	0.31579	0.53333	0.58333	0.52083	0.76087
chr12	10077878	G	T	G	0.57895	0.94318	1	0.91304	1
chr12	10233536	T	C	T	0.22222	0.48913	0.53125	0.47917	0.5
chr12	10679566	C	G	G	0.075	0.3	0.36458	0.32609	0.45833
chr12	10830083	G	A	G	0.43333	0.7	0.76596	0.66667	0.78571
chr12	10831657	C	T	C	0.79412	1	1	1	1
chr12	10831664	C	T	C	0.78947	1	1	1	1
chr12	11100023	C	A	C	0.78947	1	1	1	1
chr12	11100028	T	G	T	0.78947	1	1	1	1
chr12	11175861	C	T	C	0.71875	0.97561	0.97872	1	1
chr12	11196519	T	C	T	0.625	0.98864	1	1	0.95455
chr12	11324748	G	A	A	0.65	0.90217	0.875	0.9375	0.875
chr12	11630720	T	C	C	0.325	0.55435	0.59375	0.54167	0.64583
chr12	11735311	G	A	G	0.72222	1	1	1	1
chr12	11902931	T	G	T	0.65	0.97826	0.89583	0.85417	0.875
chr12	13469639	A	G	G	0.10526	0.35227	0.48936	0.3125	0.5
chr12	14187544	A	G	A	0.78125	1	1	1	1
chr12	14332574	A	G	A	0.76316	1	1	1	1
chr12	14332799	G	C	G	0.75	1	1	1	1
chr12	14332814	G	A	G	0.78571	1	1	1	1
chr12	14332835	C	A	C	0.75	1	1	1	1
chr12	14764359	T	C	C	0.60526	0.9375	0.92222	0.91304	0.94737
chr12	15451145	A	C	A	0.5	0.86957	0.78125	0.85417	0.77273
chr12	15753247	G	C	G	0.7	0.92391	0.91667	0.91667	0.95833
chr12	15754202	C	T	C	0.7	0.92391	0.91667	0.91667	0.95833
chr12	15809443	T	A	T	0.73684	0.94444	0.95833	0.9375	1
chr12	15819605	A	T	A	0.675	0.91304	0.9375	0.89583	0.9375
chr12	15819606	C	T	C	0.675	0.91304	0.9375	0.89583	0.9375
chr12	15822255	A	G	A	0.65	0.88889	0.9375	0.9375	0.97917
chr12	16251279	C	G	C	0.59375	0.86667	0.79787	0.84783	0.79545
chr12	16253960	T	G	T	0.475	0.75556	0.7766	0.72917	0.8125
chr13	705293	C	T	C	0.5	0.71111	0.73958	0.83333	0.77083
chr13	864283	T	C	T	0.28947	0.5	0.59375	0.60417	0.58696
chr13	1878106	G	A	G	0.61765	0.85556	0.84444	0.97917	0.83333
chr13	2138131	A	G	G	0.25	0.48913	0.57447	0.47917	0.57895
chr13	3293601	A	G	A	0.625	0.94048	0.9125	0.95652	0.88095
chr13	3346439	C	A	A	0.275	0.55435	0.5	0.5625	0.5625
chr13	3507992	C	G	C	0.71053	1	1	1	0.97917
chr13	3507997	C	T	C	0.7	1	1	1	0.97917
chr13	3507999	C	T	C	0.7	1	1	1	0.97917
chr13	3508016	A	T	A	0.7	1	1	1	0.97826
chr13	3508020	C	A	C	0.71053	1	1	1	0.97917
chr13	3691422	A	G	G	0.15625	0.45652	0.42708	0.4375	0.5
chr13	3716308	G	A	A	0.30556	0.52222	0.60638	0.65217	0.52381
chr13	3723834	G	T	G	0.375	0.71111	0.70833	0.6875	0.58333
chr13	3870169	G	T	G	0.52778	0.75	0.77083	0.75	0.75
chr13	4606020	A	C	A	0.275	0.61957	0.71875	0.72917	0.64583
chr13	4606022	T	G	T	0.275	0.61957	0.71875	0.72917	0.64583
chr13	4620057	C	T	C	0.725	1	1	1	1
chr13	5470404	T	C	C	0.65	0.85556	0.88542	0.89583	0.875
chr13	6122485	T	C	T	0.75	0.97619	0.98864	0.975	0.97826
chr13	6380918	T	A	T	0.75	0.98889	1	1	1
chr13	6380927	C	T	C	0.75	0.98889	1	1	1
chr13	6625967	T	A	T	0.61765	0.98889	0.97826	0.97727	0.93478
chr13	6704362	T	G	T	0.69444	0.97674	0.98913	1	1
chr13	6923260	C	G	C	0.76471	1	1	0.97826	1
chr13	6946888	C	A	C	0.73529	1	1	0.97917	1
chr13	6946918	C	T	C	0.72222	1	1	0.97917	1
chr13	7016474	T	G	T	0.75	1	1	1	1
chr13	7995976	C	A	C	0.57895	0.86957	0.83333	0.79167	0.86957
chr13	7995981	G	A	G	0.38889	0.71739	0.75	0.75	0.67391
chr13	8001188	G	T	G	0.1875	0.51163	0.47778	0.54545	0.40909
chr13	8046499	G	A	A	0.4	0.6413	0.625	0.60417	0.65217
chr13	8205905	A	T	A	0.70588	1	1	1	1
chr13	8205926	A	G	A	0.69231	0.98889	1	1	1
chr13	8205932	C	T	C	0.67857	1	1	1	1
chr13	8205947	C	T	C	0.69231	1	1	1	1
chr13	8415343	G	A	G	0.4	0.6087	0.71875	0.79167	0.72917
chr13	8660145	C	A	A	0.55556	0.83696	0.90909	0.89583	0.875
chr13	8660174	A	C	C	0.55556	0.82955	0.89773	0.85417	0.88095
chr13	8660175	G	C	C	0.5	0.83696	0.89773	0.85417	0.88636
chr13	8787219	C	T	C	0.73529	1	0.98913	1	0.97917
chr13	9043342	C	T	C	0.61765	1	1	1	1
chr13	9354852	T	C	C	0.275	0.48913	0.51042	0.47917	0.58333
chr13	9374811	C	G	G	0.26316	0.5	0.58333	0.5	0.52083
chr13	9539004	A	G	G	0.07895	0.28261	0.34375	0.54167	0.35417
chr13	9539011	G	T	T	0.05263	0.28261	0.34375	0.5	0.29545
chr13	9539012	A	C	C	0.05263	0.28261	0.34375	0.5	0.35417
chr13	9746985	C	T	C	0.23684	0.67391	0.625	0.54167	0.5625
chr13	11124923	C	T	T	0.05	0.27174	0.34375	0.33333	0.29167
chr13	11446662	G	C	G	0.675	0.92391	0.92708	0.89583	0.91667
chr13	11717248	A	C	A	0.5	0.70455	0.70652	0.72917	0.70833
chr13	12256680	G	A	G	0.36842	0.67391	0.59375	0.6875	0.70833
chr13	12345812	C	T	T	0.375	0.70652	0.86458	0.6875	0.58333
chr13	12355591	G	A	G	0.625	0.93478	0.875	0.82609	0.83333
chr13	12400915	G	A	G	0.52941	0.80952	0.76667	0.76087	0.81818
chr13	12409641	A	T	T	0.31579	0.53261	0.52083	0.625	0.625
chr13	12474740	A	C	A	0.675	0.97826	0.95833	0.97826	0.89583
chr13	13014391	C	T	C	0.60526	0.92391	0.84375	0.8125	0.89583
chr13	13088459	A	T	A	0.275	0.47619	0.70833	0.52174	0.54348
chr13	13359348	G	A	G	0.4	0.78261	0.61458	0.6875	0.64583
chr13	13744123	T	C	C	0.15	0.36957	0.35417	0.4375	0.39583
chr13	13914097	A	T	A	0.525	0.81522	0.88542	0.89583	0.79167
chr13	13961997	T	A	T	0.475	0.69565	0.71875	0.70833	0.6875
chr13	13962298	T	A	T	0.525	0.82609	0.88542	0.75	0.83333
chr13	14079490	G	A	A	0.5	0.70652	0.70833	0.875	0.75
chr13	14207586	A	G	G	0.325	0.53261	0.75	0.6875	0.58333
chr13	14211871	T	A	A	0.45	0.73913	0.80208	0.66667	0.75
chr13	14211888	T	C	C	0.5	0.78261	0.8617	0.75	0.79167
chr13	14215128	G	T	T	0.525	0.82222	0.91667	0.75	0.79167
chr13	14221272	C	T	T	0.15789	0.36957	0.4375	0.39583	0.39583
chr13	14261775	C	A	A	0.11111	0.53261	0.39583	0.64583	0.33333
chr13	14262057	T	C	C	0.1	0.31522	0.35417	0.625	0.33333
chr13	14262061	T	C	C	0.1	0.31522	0.35417	0.625	0.33333
chr13	14272200	A	C	A	0.55263	0.87778	0.89583	0.82609	0.86957
chr13	14273303	T	A	T	0.55	0.83696	0.82292	0.77083	0.875
chr13	14290577	T	A	A	0.28947	0.62791	0.51136	0.575	0.54348
chr13	14301236	C	T	C	0.65	0.90217	0.88542	0.85417	0.875
chr13	14436278	C	G	G	0.175	0.42391	0.67708	0.625	0.5
chr13	15087726	C	A	C	0.20588	0.5125	0.42708	0.40909	0.43478
chr13	15207091	C	A	A	0.55556	0.81111	0.8125	0.83333	0.78261
chr13	15267897	G	A	G	0.5	0.80435	0.78125	0.8125	0.79167
chr13	15507839	T	C	C	0.25	0.46429	0.57609	0.64583	0.53125
chr13	15558083	C	T	C	0.125	0.36957	0.44792	0.52083	0.41667
chr13	15558668	T	C	C	0.1	0.30435	0.30208	0.47917	0.35417
chr13	16279258	G	C	C	0.1	0.32609	0.38542	0.69565	0.33333
chr14	216297	G	A	G	0.18421	0.42391	0.41667	0.41304	0.5625
chr14	1027041	C	G	C	0.625	0.86957	0.83333	0.85417	0.85417
chr14	2018347	A	G	A	0.45	0.72826	0.91667	0.95833	0.89583
chr14	2018360	G	A	G	0.425	0.63043	0.79167	0.9375	0.78261
chr14	2160775	A	C	C	0.47368	0.70652	0.76042	0.79167	0.6875
chr14	2228834	G	A	G	0.575	0.78261	0.79167	0.875	0.79167
chr14	2300096	T	C	T	0.55263	0.79268	0.76596	0.77083	0.80952
chr14	2708185	T	C	T	0.35	0.6087	0.61458	0.625	0.5625
chr14	2821917	C	G	C	0.31579	0.54348	0.5625	0.64583	0.60417
chr14	2897356	C	T	C	0.76667	1	1	1	1
chr14	3480888	G	T	G	0.25	0.48913	0.55208	0.45833	0.52083
chr14	3495924	A	G	G	0.35	0.58696	0.6875	0.5625	0.8125
chr14	3495936	A	G	A	0.71875	1	1	1	1
chr14	3852173	T	C	T	0.79167	1	1	1	1
chr14	4709812	G	A	A	0.425	0.68478	0.72917	0.70833	0.79167
chr14	4709964	A	G	G	0.4	0.6413	0.66667	0.70833	0.70833
chr14	4999707	G	A	G	0.67647	1	1	0.94118	1
chr14	5243735	G	A	A	0.60526	0.81111	0.92708	0.91304	0.83333
chr14	6266631	G	A	A	0.20588	0.43333	0.42391	0.43478	0.54348
chr14	6643083	G	A	G	0.64706	1	1	1	0.94737
chr14	6673067	C	T	C	0.66667	1	0.95455	0.97619	0.95455
chr14	7293971	G	T	G	0.66667	1	1	1	1
chr14	7293972	A	G	A	0.66667	1	1	1	1
chr14	7293976	C	G	C	0.66667	1	1	1	1
chr14	7508201	C	A	C	0.7	0.98913	1	0.97826	1
chr14	7508227	A	G	A	0.70588	0.98913	1	0.97826	1
chr14	7677567	C	T	C	0.76471	0.98889	1	1	1
chr14	7677568	A	G	A	0.75	1	1	1	1
chr14	7741414	T	C	T	0.6875	0.98837	1	1	0.97619
chr14	7763166	G	C	G	0.75	0.98837	1	1	1
chr14	7763203	C	T	C	0.71875	0.97674	1	1	0.97826
chr14	7842282	A	G	A	0.75	0.98684	1	1	0.97619
chr14	7858254	G	C	G	0.73529	1	1	1	1
chr14	8076841	A	C	A	0.525	0.72826	0.73958	0.8125	0.72917
chr14	8848588	G	T	G	0.68421	0.98889	1	0.97826	1
chr14	8848592	C	T	C	0.65789	0.98889	1	0.97917	1
chr14	8892640	A	T	A	0.38889	0.67857	0.6383	0.59091	0.72917
chr14	9023224	A	G	A	0.66667	0.86957	0.91667	0.91667	0.95652
chr14	9148826	T	A	T	0.52778	0.75	0.80208	0.80435	0.79167
chr14	9721240	C	A	C	0.5	0.71739	0.89583	0.89583	0.89583
chr14	9766044	T	G	T	0	0.21739	0.22917	0.5625	0.23913
chr14	9921022	A	T	A	0.375	0.57778	0.625	0.79167	0.625
chr14	9930716	T	G	T	0.425	0.63043	0.7234	0.77083	0.67391
chr14	10047416	G	T	G	0.15789	0.3913	0.52083	0.375	0.45652
chr14	10510752	G	A	G	0.64706	1	1	1	1
chr14	10676859	A	T	A	0.15	0.3587	0.39362	0.39583	0.375
chr14	10891962	G	A	A	0.5	0.72826	0.79167	0.72917	0.79167
chr14	11388157	A	C	A	0.225	0.47826	0.47917	0.47826	0.45833
chr14	11388494	A	G	A	0.125	0.44565	0.40625	0.4375	0.4375
chr14	11388530	T	G	T	0.125	0.44565	0.375	0.4375	0.41667
chr14	11752614	A	G	G	0.15	0.43478	0.4375	0.47917	0.4375
chr14	11850872	G	A	A	0.26316	0.5625	0.67045	0.79545	0.57143
chr14	11867472	G	A	A	0.35	0.57609	0.65625	0.79167	0.70833
chr14	12172590	G	A	A	0.575	0.81111	0.79167	0.83333	0.83333
chr14	12200797	G	A	G	0.525	0.72826	0.84375	0.75	0.72917
chr14	12283102	G	A	G	0.36842	0.57609	0.57292	0.60417	0.65217
chr14	12290272	C	T	C	0.28947	0.52174	0.60417	0.70833	0.5625
chr14	12422723	A	T	A	0.02632	0.23913	0.39583	0.45833	0.25
chr14	12423063	T	C	T	0.025	0.22826	0.39583	0.4375	0.26087
chr14	12535436	C	G	C	0.125	0.33696	0.38542	0.35417	0.47917
chr14	12666599	C	G	C	0.625	0.83696	0.88542	0.875	0.875
chr14	12716640	C	G	G	0.425	0.7	0.70833	0.79167	0.73684
chr14	12874568	G	A	G	0.52778	0.84783	0.82292	0.77083	0.9375
chr14	12886641	G	A	A	0.375	0.7	0.64583	0.625	0.79167
chr14	12921416	A	C	A	0.68421	0.9125	0.89583	0.89583	0.91667
chr14	13468951	G	A	G	0.52632	0.98718	0.98913	0.97619	0.95455
chr14	13468954	T	C	T	0.52632	0.98684	0.97826	0.97727	0.95455
chr14	13468977	G	C	G	0.61765	0.98864	1	1	1
chr14	13511972	A	T	T	0.46875	0.76087	0.77778	0.84783	0.80435
chr14	13511973	C	T	T	0.46875	0.76087	0.78261	0.84783	0.79545
chr15	43159	G	A	A	0.28947	0.52273	0.60417	0.52083	0.72727
chr15	52469	C	T	C	0.28947	0.5	0.63542	0.54167	0.70833
chr15	53311	C	T	C	0.3	0.54444	0.60417	0.54167	0.6875
chr15	53585	C	G	C	0.375	0.66304	0.625	0.58333	0.70833
chr15	59125	A	C	A	0.34211	0.625	0.625	0.58333	0.70833
chr15	358370	A	T	A	0.21053	0.44565	0.55208	0.45833	0.45833
chr15	1137576	A	G	A	0.75	1	0.96512	0.97727	0.97619
chr15	2013994	T	C	C	0.38889	0.75	0.72917	0.625	0.79167
chr15	2052080	G	C	G	0.57895	0.81522	0.82292	0.8125	0.93182
chr15	2053364	T	C	T	0.6	0.81111	0.8125	0.8125	0.85417
chr15	2214742	T	C	T	0.76923	1	1	1	1
chr15	2454422	G	T	G	0.63158	0.85556	0.86458	0.83333	0.83333
chr15	2528294	G	A	G	0.15789	0.42391	0.40625	0.375	0.58333
chr15	2759529	G	C	G	0.34211	0.64286	0.55435	0.75	0.54545
chr15	3247784	C	G	G	0.10526	0.40217	0.375	0.58333	0.35417
chr15	3261417	C	A	A	0.26316	0.6	0.53125	0.76087	0.54762
chr15	3714143	C	A	A	0.31579	0.57955	0.55682	0.77083	0.68182
chr15	3714983	T	G	G	0.35	0.57609	0.55319	0.75	0.64583
chr15	3715584	T	G	G	0.35	0.56977	0.59091	0.75	0.61111
chr15	3716095	A	G	G	0.34211	0.57609	0.58333	0.79167	0.625
chr15	3716145	A	G	G	0.30556	0.56667	0.58333	0.77273	0.63043
chr15	3729952	C	T	T	0.15	0.3913	0.52083	0.75	0.58333
chr15	3757280	A	G	A	0.76471	1	1	1	1
chr15	3757282	C	A	C	0.78125	1	1	1	1
chr15	4125614	C	T	T	0.15	0.36957	0.4375	0.60417	0.4375
chr15	4561239	C	T	C	0.42105	0.6413	0.62766	0.86957	0.80435
chr15	4561333	G	A	G	0.39474	0.6413	0.625	0.86957	0.8125
chr15	4794292	C	T	T	0.58333	0.81522	0.85106	0.83333	0.95833
chr15	5121903	C	G	C	0.25	0.48913	0.46809	0.58696	0.58333
chr15	5170775	G	A	G	0.63889	0.97619	0.96512	0.975	1
chr15	5170788	C	G	C	0.64706	0.9625	0.96591	0.97727	1
chr15	5170790	C	T	C	0.63889	0.9625	0.96512	0.97727	1
chr15	5885386	A	G	A	0.35	0.58696	0.56383	0.64583	0.6875
chr15	6038686	G	T	G	0.61111	0.86957	0.90625	0.9375	0.84091
chr15	6190160	T	C	T	0.225	0.52174	0.44792	0.45833	0.5
chr15	7035620	G	A	A	0.4	0.68478	0.625	0.60417	0.64583
chr15	7397170	C	G	C	0.66667	0.95349	1	0.97727	0.975
chr15	7397182	G	T	G	0.71053	0.95349	1	0.97727	0.97826
chr15	7585578	C	A	C	0.63158	0.89535	0.87778	0.84783	0.875
chr15	7774830	C	T	C	0.63333	1	0.98889	0.95652	1
chr15	7774842	A	G	A	0.63333	1	0.98936	0.95652	1
chr15	7798827	T	G	T	0.60714	1	0.98913	1	0.95238
chr15	8053861	G	T	G	0.775	1	1	1	1
chr15	8460775	C	T	C	0.78125	1	1	1	1
chr15	8460783	A	G	A	0.78125	1	1	1	1
chr15	9143729	G	A	G	0.34615	0.92391	0.6875	0.6875	0.6875
chr15	9299321	A	C	C	0.2	0.52174	0.4375	0.45833	0.45833
chr15	9300776	T	A	A	0.2	0.53261	0.46875	0.45833	0.45833
chr15	9300819	A	G	G	0.075	0.30435	0.30208	0.39583	0.29167
chr15	10406239	C	T	C	0.425	0.7	0.67021	0.69565	0.75
chr15	10426051	C	A	A	0.30556	0.6087	0.53261	0.58696	0.52381
chr15	10519503	A	G	A	0.25	0.52174	0.5	0.5	0.45833
chr15	10519580	C	T	C	0.225	0.53261	0.5	0.5	0.45833
chr15	10531976	T	A	A	0.10526	0.40909	0.30851	0.43478	0.33333
chr15	10532238	A	T	A	0.225	0.52222	0.59375	0.54167	0.47917
chr15	10532306	T	C	T	0.225	0.55556	0.59375	0.54167	0.47917
chr15	10532427	C	A	C	0.2	0.56522	0.5	0.5	0.5
chr15	10532429	A	G	A	0.2	0.56522	0.5	0.5	0.5
chr15	10532546	A	G	A	0.23529	0.56522	0.51136	0.52174	0.55556
chr15	12107381	A	G	A	0.45	0.66304	0.72917	0.83333	0.66667
chr15	12602336	C	T	T	0.19444	0.55814	0.45745	0.4375	0.40909
chr15	13868004	C	A	C	0.36842	0.6	0.58889	0.60417	0.63889
chr15	13880445	G	A	G	0.26316	0.65217	0.51042	0.47917	0.54167
chr15	14100767	A	G	G	0.25	0.58537	0.69512	0.5	0.57143
chr15	15096705	T	C	C	0.4	0.6087	0.60417	0.64583	0.625
chr16	413397	C	T	C	0.47222	0.79762	0.72222	0.69565	0.6875
chr16	439860	G	A	A	0.075	0.38043	0.29167	0.375	0.3125
chr16	439920	A	C	C	0.075	0.33696	0.29167	0.375	0.3125
chr16	440930	T	C	C	0.15	0.51087	0.45833	0.45833	0.36957
chr16	632115	T	C	T	0.45	0.71739	0.67708	0.66667	0.66667
chr16	668488	T	G	T	0.75	0.97826	0.98958	1	0.95833
chr16	749562	C	A	C	0.7	0.93478	0.95833	0.95833	0.91667
chr16	884958	G	A	A	0.25	0.5	0.5	0.56818	0.47826
chr16	887219	C	A	C	0.55	0.78261	0.85417	0.91667	0.77083
chr16	887220	C	A	C	0.55	0.78261	0.85417	0.91667	0.77083
chr16	893368	G	C	C	0.475	0.79348	0.71875	0.6875	0.6875
chr16	1015758	A	G	G	0.35	0.72826	0.6875	0.83333	0.58333
chr16	1016714	G	A	A	0.275	0.6413	0.59375	0.64583	0.5
chr16	1271388	T	C	T	0.31579	0.59091	0.56522	0.70833	0.66667
chr16	1303700	G	C	C	0.4	0.71739	0.71739	0.6875	0.66667
chr16	1500633	G	A	G	0.6	0.83696	0.84043	0.8125	0.83333
chr16	1504451	C	G	C	0.35	0.77174	0.69792	0.79167	0.66667
chr16	1644343	C	T	C	0.36842	0.75	0.58333	0.58333	0.60417
chr16	1644355	C	T	C	0.36842	0.75	0.60417	0.58333	0.60417
chr16	1885259	G	T	G	0.31579	0.55435	0.65625	0.77083	0.60417
chr16	1914724	A	C	A	0.75	0.9881	0.96512	0.95455	0.97727
chr16	1971191	C	T	C	0.60526	0.90698	0.90426	0.89583	0.93478
chr16	1972599	C	A	C	0.525	0.81522	0.88542	0.85417	0.79167
chr16	1975457	C	T	C	0.55	0.82609	0.88542	0.8913	0.77083
chr16	2265462	G	A	G	0.57895	1	1	1	1
chr16	2265465	G	A	G	0.57895	1	1	1	1
chr16	2797616	T	G	G	0.13333	0.39773	0.46591	0.39583	0.45652
chr16	2800604	T	G	T	0.225	0.45556	0.59375	0.58333	0.45833
chr16	4761772	G	C	G	0.52632	0.73864	0.84884	0.79545	0.81818
chr16	4823345	C	T	C	0.67857	0.9878	1	1	0.97727
chr16	4915332	T	A	T	0.64706	0.94737	1	1	0.91304
chr16	5015865	G	A	A	0.25	0.5	0.51064	0.54167	0.5625
chr16	5015887	A	G	G	0.3	0.52174	0.56383	0.54167	0.58333
chr16	5046540	A	G	G	0.1	0.31522	0.38298	0.54167	0.3913
chr16	5455425	C	A	A	0.71875	0.94048	0.92391	0.95833	0.92105
chr16	5587577	A	G	G	0.275	0.54444	0.55319	0.5	0.47826
chr16	5851094	C	T	C	0.57895	1	0.97778	0.975	1
chr16	5851096	G	T	G	0.58333	1	0.97778	0.97619	1
chr16	6004032	C	T	C	0.75	0.98913	1	0.97727	1
chr16	6209717	C	G	C	0.64706	0.94186	0.97872	0.95652	0.93182
chr16	6211815	A	G	A	0.70588	1	1	1	1
chr16	6211825	T	C	T	0.73333	1	0.98864	1	1
chr16	6211830	A	G	A	0.70588	0.9881	0.98864	1	1
chr16	6211836	G	A	G	0.6875	0.9881	0.98864	1	1
chr16	6256409	T	A	A	0.23333	0.53261	0.61702	0.58333	0.66667
chr16	6281798	G	A	G	0.76667	1	1	1	1
chr16	6310542	A	G	A	0.70588	0.96429	0.96512	0.95652	0.95652
chr16	6869926	A	C	A	0.70588	1	1	1	1
chr16	7184130	T	C	T	0.69444	1	1	0.97826	1
chr16	7298636	C	G	C	0.77778	0.98889	0.98936	1	1
chr16	7889373	C	T	C	0.73077	0.98837	1	1	0.97917
chr16	7889374	A	G	A	0.73077	0.98837	0.98889	1	0.97917
chr16	7889375	C	T	C	0.73077	0.98837	1	1	0.97917
chr16	7889384	A	G	A	0.75	0.98837	0.98889	1	0.97826
chr16	7889391	A	C	A	0.75	0.98837	0.97826	1	0.97826
chr16	7889392	G	A	G	0.75	0.98837	0.98864	1	0.97826
chr16	7889397	C	G	C	0.75	0.98837	0.98864	1	0.97826
chr16	7957384	A	G	G	0.64286	0.94565	0.9375	0.93182	0.95833
chr16	8043537	G	T	G	0.71875	1	0.98837	0.97727	0.95
chr16	8078405	G	A	G	0.73529	1	1	1	1
chr16	8078409	C	T	C	0.75	1	0.97872	1	1
chr16	8900595	G	T	G	0.34211	0.71591	0.56383	0.65909	0.59091
chr16	8900597	G	C	G	0.325	0.71591	0.5625	0.65909	0.6087
chr16	10109749	T	G	T	0.44737	0.66667	0.68085	0.68182	0.78261
chr16	10272093	G	A	G	0.375	0.59091	0.63043	0.8125	0.64583
chr16	10802549	C	T	C	0.425	0.68478	0.6875	0.6875	0.75
chr16	11004244	C	T	T	0.15	0.48913	0.39362	0.375	0.47917
chr16	11269517	T	A	T	0.77778	1	1	1	1
chr16	11614404	G	C	G	0.69231	1	1	1	1
chr16	11644878	G	A	G	0.5	0.70455	0.78261	0.75	0.77273
chr16	11649071	G	A	G	0.14706	0.4	0.45556	0.45833	0.36364
chr16	11874917	C	G	G	0.21053	0.42391	0.51042	0.41667	0.5
chr16	12270945	C	A	C	0.64706	0.88043	0.88542	0.85417	0.89583
chr16	12744314	C	T	C	0.675	0.88043	0.94681	0.91667	0.89583
chr16	12744795	A	G	A	0.4	0.64444	0.60417	0.6875	0.60417
chr16	13120215	C	T	C	0.525	0.82609	0.83333	0.77083	0.77083
chr16	13127137	G	A	G	0.4	0.66304	0.80208	0.77083	0.75
chr16	13129895	A	T	A	0.34211	0.80435	0.78125	0.72917	0.70833
chr16	13131760	T	G	T	0.225	0.44444	0.53125	0.5	0.5625
chr16	13131895	C	T	C	0.47368	0.83696	0.82292	0.77083	0.76087
chr16	13134649	A	T	A	0.475	0.92391	0.86458	0.8125	0.84783
chr16	13135837	T	A	T	0.52778	0.86957	0.86957	0.77083	0.84091
chr16	13136354	G	C	C	0.3	0.74444	0.70213	0.73913	0.71053
chr16	13136721	A	G	A	0.45	0.8587	0.86458	0.80435	0.75
chr16	13349729	A	G	G	0.25	0.47778	0.45833	0.45833	0.5625
chr16	13516427	C	T	T	0.5	0.73864	0.80208	0.79167	0.77083
chr16	13567910	A	G	A	0.5	0.75556	0.8125	0.73913	0.76087
chr16	13569963	A	G	A	0.38889	0.68889	0.76596	0.70833	0.66667
chr16	13570227	A	T	A	0.45	0.75	0.78125	0.67391	0.77083
chr16	13614227	T	C	T	0.5	0.76087	0.76087	0.73913	0.75
chr16	13658358	C	T	C	0.325	0.53261	0.64583	0.54167	0.73913
chr16	13659431	A	T	A	0.3	0.61957	0.65625	0.5625	0.58333
chr16	13665223	G	C	G	0.58824	0.82955	0.86667	0.84783	0.97727
chr16	13666047	C	T	C	0.3	0.67391	0.70833	0.79167	0.625
chr16	14348075	T	C	T	0.475	0.7	0.72917	0.75	0.70833
chr17	235430	A	G	A	0.28125	0.52326	0.48936	0.70833	0.84783
chr17	252787	A	C	A	0.43333	0.63953	0.6875	0.83333	0.75
chr17	975040	G	C	G	0.425	0.71739	0.6383	0.70833	0.80435
chr17	1346482	A	C	C	0.25	0.47826	0.52083	0.52083	0.45833
chr17	1348376	G	A	G	0.375	0.61957	0.73958	0.77083	0.70833
chr17	1349704	C	A	A	0.15	0.44565	0.40625	0.54167	0.39583
chr17	1349735	C	G	G	0.15	0.44565	0.40625	0.54167	0.39583
chr17	1392975	A	G	A	0.55263	0.81522	0.83333	0.79167	0.79167
chr17	1393026	C	G	C	0.575	0.80435	0.85106	0.79167	0.80435
chr17	1424554	C	T	C	0.63333	1	1	1	1
chr17	1557935	A	G	A	0.375	0.71739	0.77083	0.66667	0.75
chr17	1609738	C	T	C	0.6	0.80435	0.82292	0.84091	0.82609
chr17	1622640	C	T	C	0.55	0.81522	0.92708	0.77083	0.8125
chr17	1622641	C	G	C	0.55	0.81522	0.92708	0.77083	0.8125
chr17	1627196	G	A	G	0.31579	0.59783	0.69792	0.52174	0.79167
chr17	1628877	T	C	T	0.6	0.83696	0.9375	0.82609	0.95833
chr17	1636025	G	A	G	0.625	0.94565	0.92708	0.85417	0.91667
chr17	1636086	A	G	A	0.63158	0.93478	0.92708	0.85417	0.91667
chr17	1636094	A	T	A	0.625	0.94565	0.92708	0.85417	0.91304
chr17	1636883	A	C	A	0.65	0.94565	0.92708	0.85417	0.91667
chr17	1637076	G	A	G	0.625	0.93478	0.91304	0.83333	0.91667
chr17	1637079	C	G	C	0.625	0.93478	0.91304	0.83333	0.91667
chr17	1637080	T	A	T	0.625	0.93478	0.91111	0.83333	0.91667
chr17	1638138	A	T	A	0.6	0.93478	0.84375	0.85417	0.875
chr17	1656575	A	C	A	0.47222	0.77174	0.73958	0.71739	0.9
chr17	1747814	C	T	T	0.36111	0.6	0.62766	0.6875	0.625
chr17	1908643	C	A	C	0.45	0.7	0.67708	0.70833	0.79167
chr17	1944701	C	G	G	0.225	0.61957	0.44681	0.60417	0.5625
chr17	1945612	G	A	A	0.125	0.38889	0.36458	0.54167	0.35417
chr17	2094787	C	A	A	0.525	0.72826	0.86458	0.79167	0.77083
chr17	2158927	T	A	T	0.05	0.26136	0.3617	0.41304	0.29167
chr17	2212571	T	G	T	0.75	0.98913	0.95833	0.97917	0.95833
chr17	2222183	C	A	C	0.375	0.61957	0.61458	0.6875	0.67391
chr17	2225880	A	C	C	0.425	0.75556	0.8125	0.72917	0.6875
chr17	2269435	T	G	T	0.35	0.67391	0.80208	0.58333	0.58333
chr17	2322288	T	C	C	0.47368	0.82609	0.82979	0.6875	0.8125
chr17	2673171	T	G	T	0.425	0.76087	0.76042	0.70833	0.79167
chr17	2673250	A	C	A	0.425	0.76087	0.78125	0.70833	0.77083
chr17	2673268	C	T	C	0.425	0.76087	0.78125	0.70833	0.77083
chr17	2673298	C	A	C	0.425	0.76087	0.78125	0.70833	0.77083
chr17	2673579	A	G	A	0.25	0.47826	0.64583	0.5625	0.6875
chr17	2673626	C	A	C	0.25	0.47826	0.64583	0.54167	0.6875
chr17	2673650	G	C	G	0.25	0.47826	0.64583	0.58333	0.70833
chr17	2697093	T	C	T	0.5	0.80435	0.71875	0.75	0.77083
chr17	3019192	G	A	G	0.55	0.93478	0.82292	0.8125	0.77083
chr17	3029547	A	C	A	0.6	0.86957	0.89583	0.89583	0.91667
chr17	3195144	T	C	T	0.475	0.84783	0.8125	0.6875	0.70833
chr17	3195436	A	G	G	0.475	0.84783	0.79167	0.6875	0.70833
chr17	3195472	G	C	G	0.52778	0.875	0.83333	0.78571	0.73913
chr17	3195473	T	A	T	0.5	0.86667	0.83333	0.78571	0.73913
chr17	3195504	C	T	T	0.475	0.84783	0.79167	0.6875	0.70833
chr17	3508069	C	T	C	0.52632	0.93478	0.8125	0.72917	0.85417
chr17	3645904	G	A	G	0.5	0.81522	0.78125	0.72917	0.72917
chr17	3646021	A	G	G	0.36111	0.63333	0.60417	0.66667	0.5625
chr17	3938829	A	G	A	0.21053	0.55556	0.4375	0.5	0.45833
chr17	3948752	T	C	C	0.025	0.29348	0.27083	0.35417	0.26087
chr17	4188244	G	A	G	0.25	0.53261	0.5625	0.45833	0.5625
chr17	4188256	C	T	T	0.25	0.53261	0.55208	0.45833	0.5625
chr17	4189015	C	T	C	0.35	0.64773	0.57447	0.58333	0.63043
chr17	4189044	G	A	G	0.35	0.65556	0.57609	0.6087	0.63636
chr17	4281043	T	C	C	0.2	0.47826	0.46875	0.64583	0.6875
chr17	4372644	T	C	T	0.36842	0.65217	0.74444	0.60417	0.65217
chr17	4636520	A	G	A	0.78125	1	1	1	1
chr17	4642180	G	C	G	0.67857	1	1	1	1
chr17	4727222	T	A	T	0.35294	0.88043	0.65217	0.60417	0.6875
chr17	4876016	G	A	G	0.55263	0.90909	0.8125	0.89583	0.83333
chr17	4904024	G	A	A	0.44737	0.65909	0.77907	0.85714	0.73684
chr17	5031476	A	T	A	0.4	0.90217	0.69792	0.625	0.66667
chr17	5217869	T	C	T	0.23529	0.45652	0.45833	0.5	0.5
chr17	5503181	G	C	G	0.175	0.45652	0.42708	0.45833	0.5
chr17	5504536	A	G	A	0.1	0.41304	0.33333	0.35417	0.3913
chr17	5517063	G	A	G	0.425	0.65217	0.72917	0.75	0.64583
chr17	5524623	A	C	A	0.67857	1	1	1	1
chr17	5532730	G	T	G	0.575	1	1	1	1
chr17	5532734	T	A	T	0.575	1	1	1	1
chr17	5532778	T	C	T	0.79412	1	1	1	1
chr17	5536219	G	C	G	0.78125	1	1	1	1
chr17	5536459	G	T	G	0.61111	0.98913	1	1	1
chr17	5536463	T	A	T	0.65385	1	1	1	1
[truncated: 982 more rows]

## Sheet: Table S7
Table S7 Gene annotations of the 171 candidate outlier SNPs.
Chromosome	SNP position	REF	ALT	FWA	Gene ID	Gene name	Product	SNP effect
chr01	4509532	G	C	G	Nbr_000327-T1	PPAR	peroxisomal proliferator-activated receptor beta1a	downstream_gene_variant
chr01	4509532	G	C	G	Nbr_000328-T1	RPL10	ribosomal protein l10	synonymous_variant
chr01	4509539	C	T	C	Nbr_000327-T1	PPAR	peroxisomal proliferator-activated receptor beta1a	downstream_gene_variant
chr01	4509539	C	T	C	Nbr_000328-T1	RPL10	ribosomal protein l10	synonymous_variant
chr01	6633142	G	A	G	Nbr_000435-T1	NFASC	neurofascin isoform x13	intron_variant
chr01	9114424	A	G	A	Nbr_000564-T1	A0A6A4SUK6_SCOMX	uncharacterized protein	intron_variant
chr02	12902553	A	T	A	Nbr_002113-T1	FBXL22	f-box and leucine rich repeat protein 22	downstream_gene_variant
chr02	13141289	G	A	G	Nbr_030618-T1	A0A672Z474_9TELE	uncharacterized protein	intron_variant
chr02	13307517	C	T	C	Nbr_002162-T1	SHANK2_1	sh3 and multiple ankyrin repeat domains 2b	upstream_gene_variant
chr02	13307519	A	G	A	Nbr_002162-T1	SHANK2_1	sh3 and multiple ankyrin repeat domains 2b	upstream_gene_variant
chr02	13307523	G	A	G	Nbr_002162-T1	SHANK2_1	sh3 and multiple ankyrin repeat domains 2b	upstream_gene_variant
chr03	2997315	G	A	G	Nbr_005371-T1	DNAJB2	dnaj homolog subfamily b member 6-like	upstream_gene_variant
chr03	2997315	G	A	G	Nbr_005372-T1	TUBA1A_4	tubulin alpha chain	synonymous_variant
chr03	2997315	G	A	G	Nbr_005373-T1	TUBA1A_5	tubulin alpha chain	downstream_gene_variant
chr03	2997318	C	A	C	Nbr_005371-T1	DNAJB2	dnaj homolog subfamily b member 6-like	upstream_gene_variant
chr03	2997318	C	A	C	Nbr_005372-T1	TUBA1A_4	tubulin alpha chain	synonymous_variant
chr03	2997318	C	A	C	Nbr_005373-T1	TUBA1A_5	tubulin alpha chain	downstream_gene_variant
chr03	2997321	A	G	A	Nbr_005371-T1	DNAJB2	dnaj homolog subfamily b member 6-like	upstream_gene_variant
chr03	2997321	A	G	A	Nbr_005372-T1	TUBA1A_4	tubulin alpha chain	synonymous_variant
chr03	2997321	A	G	A	Nbr_005373-T1	TUBA1A_5	tubulin alpha chain	downstream_gene_variant
chr03	2997324	G	A	G	Nbr_005371-T1	DNAJB2	dnaj homolog subfamily b member 6-like	upstream_gene_variant
chr03	2997324	G	A	G	Nbr_005372-T1	TUBA1A_4	tubulin alpha chain	synonymous_variant
chr03	2997324	G	A	G	Nbr_005373-T1	TUBA1A_5	tubulin alpha chain	downstream_gene_variant
chr03	2997345	G	A	G	Nbr_005371-T1	DNAJB2	dnaj homolog subfamily b member 6-like	upstream_gene_variant
chr03	2997345	G	A	G	Nbr_005372-T1	TUBA1A_4	tubulin alpha chain	synonymous_variant
chr03	2997345	G	A	G	Nbr_005373-T1	TUBA1A_5	tubulin alpha chain	downstream_gene_variant
chr03	2997348	A	G	A	Nbr_005371-T1	DNAJB2	dnaj homolog subfamily b member 6-like	upstream_gene_variant
chr03	2997348	A	G	A	Nbr_005372-T1	TUBA1A_4	tubulin alpha chain	synonymous_variant
chr03	2997348	A	G	A	Nbr_005373-T1	TUBA1A_5	tubulin alpha chain	downstream_gene_variant
chr03	2997381	G	A	G	Nbr_005371-T1	DNAJB2	dnaj homolog subfamily b member 6-like	upstream_gene_variant
chr03	2997381	G	A	G	Nbr_005372-T1	TUBA1A_4	tubulin alpha chain	synonymous_variant
chr03	2997381	G	A	G	Nbr_005373-T1	TUBA1A_5	tubulin alpha chain	downstream_gene_variant
chr03	2997514	G	C	G	Nbr_005371-T1	DNAJB2	dnaj homolog subfamily b member 6-like	upstream_gene_variant
chr03	2997514	G	C	G	Nbr_005372-T1	TUBA1A_4	tubulin alpha chain	missense_variant
chr03	2997514	G	C	G	Nbr_005373-T1	TUBA1A_5	tubulin alpha chain	downstream_gene_variant
chr03	2997648	A	G	A	Nbr_005371-T1	DNAJB2	dnaj homolog subfamily b member 6-like	upstream_gene_variant
chr03	2997648	A	G	A	Nbr_005372-T1	TUBA1A_4	tubulin alpha chain	synonymous_variant
chr03	5912904	C	A	C	Nbr_005528-T1	A0A3Q1G3Z5_9TELE	ntp_transferase domain-containing protein	intron_variant
chr03	6199708	T	C	T	Nbr_005531-T1	GLB1L	beta-galactosidase	intron_variant
chr03	6199718	C	A	C	Nbr_005531-T1	GLB1L	beta-galactosidase	intron_variant
chr03	6199721	C	A	C	Nbr_005531-T1	GLB1L	beta-galactosidase	intron_variant
chr03	14409100	G	A	G	Nbr_005933-T1	STAM2	signal transducing adaptor molecule 2	downstream_gene_variant
chr04	5304381	A	C	A	Nbr_004274-T1	TUBA1A_3	tubulin alpha chain	synonymous_variant
chr04	5304381	A	C	A	Nbr_004275-T1	JPH2	junctophilin 2	downstream_gene_variant
chr04	5304387	C	T	C	Nbr_004274-T1	TUBA1A_3	tubulin alpha chain	synonymous_variant
chr04	5304387	C	T	C	Nbr_004275-T1	JPH2	junctophilin 2	downstream_gene_variant
chr04	5304393	G	C	G	Nbr_004274-T1	TUBA1A_3	tubulin alpha chain	splice_region_variant&intron_variant
chr04	5304393	G	C	G	Nbr_004275-T1	JPH2	junctophilin 2	downstream_gene_variant
chr04	5304399	A	C	A	Nbr_004274-T1	TUBA1A_3	tubulin alpha chain	intron_variant
chr04	5304399	A	C	A	Nbr_004275-T1	JPH2	junctophilin 2	downstream_gene_variant
chr04	5304408	G	A	G	Nbr_004274-T1	TUBA1A_3	tubulin alpha chain	intron_variant
chr04	5304408	G	A	G	Nbr_004275-T1	JPH2	junctophilin 2	downstream_gene_variant
chr04	5304414	C	T	C	Nbr_004274-T1	TUBA1A_3	tubulin alpha chain	intron_variant
chr04	5304414	C	T	C	Nbr_004275-T1	JPH2	junctophilin 2	downstream_gene_variant
chr04	9041550	A	G	A	Nbr_004513-T1	CSRP1_2	cysteine and glycine-rich protein 1	upstream_gene_variant
chr04	9939764	G	A	G	Nbr_004579-T1	A0A6F9BJ82_9TELE	dna (cytosine-5-)-methyltransferase	upstream_gene_variant
chr05	2421751	A	T	A	Nbr_002859-T1	G3P	glyceraldehyde-3-phosphate dehydrogenase	synonymous_variant
chr05	2421751	A	T	A	Nbr_002860-T1	LOC106576962	uncharacterized protein loc106576962 isoform x1	upstream_gene_variant
chr05	5541695	C	T	C	Nbr_003052-T1	PABPC1_1	poly(a) binding protein cytoplasmic 1	synonymous_variant
chr05	5541695	C	T	C	Nbr_003053-T1	YWHABA	tyrosine 3-monooxygenase/tryptophan 5-monooxygenase activation protein, beta polypeptide a	downstream_gene_variant
chr05	6297925	T	A	T	Nbr_003078-T1	CDKAL1	cdk5 regulatory subunit associated protein 1 like 1	intron_variant
chr05	6297926	G	A	G	Nbr_003078-T1	CDKAL1	cdk5 regulatory subunit associated protein 1 like 1	intron_variant
chr05	10397224	G	T	G	Nbr_003397-T1	MDC1	mediator of dna damage checkpoint protein 1-like	upstream_gene_variant
chr05	10397224	G	T	G	Nbr_003398-T1	TUBB5	tubulin beta chain	synonymous_variant
chr05	12623469	C	G	C	Nbr_003517-T1	KCNN4	cambd domain-containing protein	upstream_gene_variant
chr05	18150305	C	T	C	Nbr_003832-T1	TRIO	triple functional domain protein isoform x5	missense_variant
chr05	18150306	G	A	G	Nbr_003832-T1	TRIO	triple functional domain protein isoform x5	synonymous_variant
chr06	5398670	G	A	G	Nbr_006504-T1	CCDC88A_1	calponin-homology (ch) domain-containing protein	downstream_gene_variant
chr06	5398670	G	A	G	Nbr_006506-T1	PRORSD1	prolyl-trna synthetase associated domain-containing protein 1-like	upstream_gene_variant
chr06	5398670	G	A	G	Nbr_006507-T1	CLHC1	clathrin heavy chain linker domain containing 1	upstream_gene_variant
chr06	5764114	C	T	C	Nbr_006525-T1	ABCB10	atp-binding cassette sub-family b member 10	downstream_gene_variant
chr06	5764114	C	T	C	Nbr_006526-T1	ACTA1	actin alpha 1, skeletal muscle	synonymous_variant
chr06	5764114	C	T	C	Nbr_006527-T1	A0A060XL68_ONCMY	uncharacterized protein	upstream_gene_variant
chr06	11655227	C	T	C	Nbr_006890-T1	SLC17A5	solute carrier family 17 member 5	downstream_gene_variant
chr06	11655227	C	T	C	Nbr_006891-T1	EEF1A1_1	eukaryotic translation elongation factor 1 alpha 1	synonymous_variant
chr06	11655227	C	T	C	Nbr_006892-T1	DDX43	dead-box helicase 43	downstream_gene_variant
chr07	4397811	T	A	T	Nbr_007657-T1	RYR1_5	ryanodine receptor 1	intron_variant
chr07	4397811	T	A	T	Nbr_007659-T1	RYR1_6	ryanodine receptor 1	intron_variant
chr07	8608222	C	T	T	Nbr_007910-T1	LSAMP	limbic system associated membrane protein	intron_variant
chr07	10716193	A	G	A	Nbr_008008-T1	AIPL1_1	aryl-hydrocarbon-interacting protein-like 1	upstream_gene_variant
chr08	5448299	A	C	A	Nbr_008655-T1	GCSH	glycine cleavage system h protein	downstream_gene_variant
chr08	5448299	A	C	A	Nbr_008656-T1	RPL13	60s ribosomal protein l13	synonymous_variant
chr10	9816396	G	T	G	Nbr_011151-T1	SOCS3	suppressor of cytokine signaling 3	downstream_gene_variant
chr10	9816398	A	G	A	Nbr_011151-T1	SOCS3	suppressor of cytokine signaling 3	downstream_gene_variant
chr10	10094210	A	G	A	Nbr_011176-T1	THRA1_1	thyroid hormone receptor alpha isoform x1	intron_variant
chr10	10455317	C	G	C	Nbr_011198-T1	A0A6F9C0H9_9TELE	uncharacterized protein	upstream_gene_variant
chr10	10455317	C	G	C	Nbr_011199-T1	TUBB4A_2	tubulin beta chain	synonymous_variant
chr10	10455317	C	G	C	Nbr_011200-T1	CRB3	crumbs cell polarity complex component 3	downstream_gene_variant
chr10	17625636	T	G	T	Nbr_011677-T1	TTC18	cilia and flagella associated protein 70	intron_variant
chr10	17625637	G	T	G	Nbr_011677-T1	TTC18	cilia and flagella associated protein 70	intron_variant
chr10	17625639	T	A	T	Nbr_011677-T1	TTC18	cilia and flagella associated protein 70	intron_variant
chr11	4191527	C	G	C	Nbr_011938-T1	CLIC3	chloride intracellular channel 3	intron_variant
chr12	4404359	G	A	G	Nbr_013034-T1	PPP2R5D_2	serine/threonine protein phosphatase 2a regulatory subunit	upstream_gene_variant
chr12	4404359	G	A	G	Nbr_013035-T1	HSP90AA1	heat shock protein 90 alpha family class a member 1	synonymous_variant
chr12	4404359	G	A	G	Nbr_013036-T1	HSP83	cytosolic heat shock protein 90 alpha	downstream_gene_variant
chr12	4404718	G	A	G	Nbr_013034-T1	PPP2R5D_2	serine/threonine protein phosphatase 2a regulatory subunit	upstream_gene_variant
chr12	4404718	G	A	G	Nbr_013035-T1	HSP90AA1	heat shock protein 90 alpha family class a member 1	synonymous_variant
chr12	4404718	G	A	G	Nbr_013036-T1	HSP83	cytosolic heat shock protein 90 alpha	downstream_gene_variant
chr12	9411239	G	A	G	Nbr_013322-T1	GRIK2_3	glutamate ionotropic receptor kainate type subunit 2	intron_variant
chr12	9411240	T	A	T	Nbr_013322-T1	GRIK2_3	glutamate ionotropic receptor kainate type subunit 2	intron_variant
chr12	9411255	C	A	C	Nbr_013322-T1	GRIK2_3	glutamate ionotropic receptor kainate type subunit 2	intron_variant
chr12	10077878	G	T	G	Nbr_013369-T1	LOC115175044	vitellogenin domain-containing protein	upstream_gene_variant
chr13	3507992	C	G	C	Nbr_017832-T1	XKR4	xk-related protein	intron_variant
chr13	3507997	C	T	C	Nbr_017832-T1	XKR4	xk-related protein	intron_variant
chr13	3507999	C	T	C	Nbr_017832-T1	XKR4	xk-related protein	intron_variant
chr13	3508016	A	T	A	Nbr_017832-T1	XKR4	xk-related protein	intron_variant
chr13	3508020	C	A	C	Nbr_017832-T1	XKR4	xk-related protein	intron_variant
chr13	9043342	C	T	C	Nbr_018103-T1	GLUL	glutamine synthetase	synonymous_variant
chr14	2018347	A	G	A	Nbr_021734-T1	A0A2U9C5K1_SCOMX	putative desmin-like	upstream_gene_variant
chr14	8848592	C	T	C	Nbr_022120-T1	A0A553PU82_9TELE	uncharacterized protein	intron_variant
chr14	9336455	T	C	T	Nbr_022139-T1	RNF38_2	ring-type domain-containing protein	downstream_gene_variant
chr14	9369502	A	C	A	Nbr_022144-T1	ELF2_5	ets domain-containing protein	upstream_gene_variant
chr14	9369502	A	C	A	Nbr_022145-T1	MGARP	protein mgarp isoform x4	downstream_gene_variant
chr14	10510752	G	A	G	Nbr_022233-T1	EEF1G	elongation factor 1-gamma	synonymous_variant
chr14	10510752	G	A	G	Nbr_022234-T1	POLR2G	dna-directed rna polymerase ii subunit rpb7	downstream_gene_variant
chr15	5170775	G	A	G	Nbr_019149-T1	A0A6F9CLJ1_9TELE	protein kinase domain-containing protein	synonymous_variant
chr15	5170775	G	A	G	Nbr_019150-T1	PPP2R2D_2	serine/threonine-protein phosphatase 2a 55 kda regulatory subunit b	upstream_gene_variant
chr15	5170788	C	G	C	Nbr_019149-T1	A0A6F9CLJ1_9TELE	protein kinase domain-containing protein	missense_variant
chr15	5170788	C	G	C	Nbr_019150-T1	PPP2R2D_2	serine/threonine-protein phosphatase 2a 55 kda regulatory subunit b	upstream_gene_variant
chr15	5170790	C	T	C	Nbr_019149-T1	A0A6F9CLJ1_9TELE	protein kinase domain-containing protein	synonymous_variant
chr15	5170790	C	T	C	Nbr_019150-T1	PPP2R2D_2	serine/threonine-protein phosphatase 2a 55 kda regulatory subunit b	upstream_gene_variant
chr15	7774830	C	T	C	Nbr_019320-T1	LOC115161889	hp domain-containing protein	intron_variant
chr15	7774842	A	G	A	Nbr_019320-T1	LOC115161889	hp domain-containing protein	intron_variant
chr15	7798827	T	G	T	Nbr_019320-T1	LOC115161889	hp domain-containing protein	intron_variant
chr16	2265462	G	A	G	Nbr_019885-T1	SAT1_1	spermidine/spermine n(1)-acetyltransferase 1	synonymous_variant
chr16	2265462	G	A	G	Nbr_019886-T1	ACOT9	acyl-coa thioesterase 9	upstream_gene_variant
chr16	2265465	G	A	G	Nbr_019885-T1	SAT1_1	spermidine/spermine n(1)-acetyltransferase 1	synonymous_variant
chr16	2265465	G	A	G	Nbr_019886-T1	ACOT9	acyl-coa thioesterase 9	upstream_gene_variant
chr16	4823345	C	T	C	Nbr_020043-T1	PLPPR5_2	acidppc domain-containing protein	intron_variant
chr16	4823345	C	T	C	Nbr_020044-T1	PLPPR4_2	phospholipid phosphatase-related protein type 4	upstream_gene_variant
chr16	11614404	G	C	G	Nbr_020383-T1	RDH10A	retinol dehydrogenase 10alpha	upstream_gene_variant
chr16	11614404	G	C	G	Nbr_020384-T1	RPL7	60s ribosomal protein l7	synonymous_variant
chr16	11614404	G	C	G	Nbr_020385-T1	LOC106590667	uncharacterized protein loc106590667	upstream_gene_variant
chr17	1424554	C	T	C	Nbr_020700-T1	RPL30	60s ribosomal protein l30	synonymous_variant
chr17	1424554	C	T	C	Nbr_020701-T1	LAPTM4B_2	lysosomal-associated transmembrane protein 4b	downstream_gene_variant
chr17	5532730	G	T	G	Nbr_020964-T1	A0A4W5M805_9TELE	mab-21 domain-containing protein	upstream_gene_variant
chr17	5532730	G	T	G	Nbr_020965-T1	EEF1A1_2	elongation factor 1-alpha	missense_variant
chr17	5532730	G	T	G	Nbr_020966-T1	EEF1A1_3	elongation factor 1-alpha	downstream_gene_variant
chr17	5532734	T	A	T	Nbr_020964-T1	A0A4W5M805_9TELE	mab-21 domain-containing protein	upstream_gene_variant
chr17	5532734	T	A	T	Nbr_020965-T1	EEF1A1_2	elongation factor 1-alpha	synonymous_variant
chr17	5532734	T	A	T	Nbr_020966-T1	EEF1A1_3	elongation factor 1-alpha	downstream_gene_variant
chr17	5536459	G	T	G	Nbr_020965-T1	EEF1A1_2	elongation factor 1-alpha	upstream_gene_variant
chr17	5536459	G	T	G	Nbr_020966-T1	EEF1A1_3	elongation factor 1-alpha	missense_variant
chr17	5536463	T	A	T	Nbr_020965-T1	EEF1A1_2	elongation factor 1-alpha	upstream_gene_variant
chr17	5536463	T	A	T	Nbr_020966-T1	EEF1A1_3	elongation factor 1-alpha	synonymous_variant
chr17	7281850	C	T	C	Nbr_021107-T1	HCN4_6	potassium/sodium hyperpolarization-activated cyclic nucleotide-gated channel 3	upstream_gene_variant
chr17	8677887	A	C	A	Nbr_021161-T1	CCT3_2	t-complex protein 1 subunit gamma	upstream_gene_variant
chr17	8677887	A	C	A	Nbr_021162-T1	PDIA3_3	protein disulfide-isomerase	intron_variant
chr17	8677887	A	C	A	Nbr_021163-T1	GON4L_2	gon-4-like protein	downstream_gene_variant
chr17	8850059	C	T	C	Nbr_021167-T1	COL14A1	collagen alpha-1(xiv) chain isoform x2	downstream_gene_variant
chr17	13296882	C	T	C	Nbr_021460-T1	PPT2	lysosomal thioesterase ppt2	downstream_gene_variant
chr17	13296882	C	T	C	Nbr_021461-T1	RPS5	ribosomal_s7 domain-containing protein	synonymous_variant
chr17	13296882	C	T	C	Nbr_021462-T1	DDAH2	dimethylargininase	downstream_gene_variant
chr18	3745304	T	A	T	Nbr_023544-T1	RPS16	40s ribosomal protein s16	missense_variant
chr18	3745306	T	G	T	Nbr_023544-T1	RPS16	40s ribosomal protein s16	synonymous_variant
chr19	237448	A	G	A	Nbr_022401-T1	KHK	ketohexokinase isoform x1	upstream_gene_variant
chr19	2131507	G	A	G	Nbr_022531-T1	CHST10	carbohydrate sulfotransferase	upstream_gene_variant
chr19	2131507	G	A	G	Nbr_022532-T1	RPL31_2	60s ribosomal protein l31	synonymous_variant
chr19	5389973	A	G	A	Nbr_022759-T1	HECW2_3	hect-type e3 ubiquitin transferase	downstream_gene_variant
chr20	1757419	G	C	G	Nbr_024192-T1	TAGL	transgelin	synonymous_variant
chr20	1757419	G	C	G	Nbr_024193-T1	PEX12	peroxin-12	upstream_gene_variant
chr20	5214770	A	T	A	Nbr_024395-T1	TMEM132E	transmembrane protein 132e isoform x1	intron_variant
chr20	7835359	A	G	G	Nbr_024622-T1	PSMB6	proteasome subunit beta	downstream_gene_variant
chr20	7835359	A	G	G	Nbr_024623-T1	KCNAB3_1	potassium voltage-gated channel subfamily a regulatory beta subunit 3	upstream_gene_variant
chr20	8027848	C	T	C	Nbr_024660-T1	GBRAP	gamma-aminobutyric acid receptor-associated protein	synonymous_variant
chr20	8027848	C	T	C	Nbr_024661-T1	CTDNEP1_1	ctd nuclear envelope phosphatase 1a	downstream_gene_variant
chr21	1036934	G	A	G	Nbr_025035-T1	FBXL18	f-box/lrr-repeat protein 18 isoform x1	upstream_gene_variant
chr21	1036934	G	A	G	Nbr_025036-T1	ACTG1	actin, cytoplasmic 2, n-terminally processed	synonymous_variant
chr21	1036940	G	C	G	Nbr_025035-T1	FBXL18	f-box/lrr-repeat protein 18 isoform x1	upstream_gene_variant
chr21	1036940	G	C	G	Nbr_025036-T1	ACTG1	actin, cytoplasmic 2, n-terminally processed	synonymous_variant
chr21	1036944	C	G	C	Nbr_025035-T1	FBXL18	f-box/lrr-repeat protein 18 isoform x1	upstream_gene_variant
chr21	1036944	C	G	C	Nbr_025036-T1	ACTG1	actin, cytoplasmic 2, n-terminally processed	missense_variant
chr21	1036945	T	C	T	Nbr_025035-T1	FBXL18	f-box/lrr-repeat protein 18 isoform x1	upstream_gene_variant
chr21	1036945	T	C	T	Nbr_025036-T1	ACTG1	actin, cytoplasmic 2, n-terminally processed	missense_variant
chr21	1302530	C	G	C	Nbr_025071-T1	LOC115817190	hydroxycarboxylic acid receptor 2-like	upstream_gene_variant
chr21	1302530	C	G	C	Nbr_025072-T1	TUBB4A_4	tubulin beta chain	synonymous_variant
chr21	1302530	C	G	C	Nbr_025073-T1	DENND1C_1	denn domain-containing protein 1b-like	upstream_gene_variant
chr21	5605408	C	G	C	Nbr_025405-T1	MYH10_2	myosin-10 isoform x1	synonymous_variant
chr21	6204748	T	A	T	Nbr_025444-T1	UTP6	u3 small nucleolar rna-associated protein 6 homolog	intron_variant
chr21	7902224	G	A	G	Nbr_025563-T1	ABCC10	atp binding cassette subfamily c member 10	intron_variant
chr21	8258901	T	A	T	Nbr_025569-T1	NPEPPS	aminopeptidase puromycin sensitive	intron_variant
chr21	8311427	A	C	A	Nbr_025569-T1	NPEPPS	aminopeptidase puromycin sensitive	intron_variant
chr21	8311449	A	G	A	Nbr_025569-T1	NPEPPS	aminopeptidase puromycin sensitive	intron_variant
chr21	8501191	A	G	A	Nbr_030926-T1	A0A3N0YC20_ANAGA	putative nuclease harbi1	downstream_gene_variant
chr21	9060437	C	A	C	Nbr_025614-T1	KCNQ5_2	potassium voltage-gated channel subfamily q member 5	downstream_gene_variant
chr21	9060437	C	A	C	Nbr_025615-T1	EEF1A1_4	elongation factor 1-alpha	synonymous_variant
chr21	9061004	C	A	C	Nbr_025614-T1	KCNQ5_2	potassium voltage-gated channel subfamily q member 5	downstream_gene_variant
chr21	9061004	C	A	C	Nbr_025615-T1	EEF1A1_4	elongation factor 1-alpha	synonymous_variant
chr23	6800693	G	C	G	Nbr_016916-T1	PAPPA	pappalysin-1	intron_variant
chr23	9818356	G	T	G	Nbr_017079-T1	FUBP3_1	far upstream element-binding protein 3 isoform x2	intron_variant
chr24	7490671	G	C	G	Nbr_027880-T1	LOC104961756	kinesin-like calmodulin-binding protein homolog	upstream_gene_variant
chr24	7490677	C	A	C	Nbr_027880-T1	LOC104961756	kinesin-like calmodulin-binding protein homolog	upstream_gene_variant
chr24	8208005	C	G	C	Nbr_027919-T1	SRRM4	serine/arginine repetitive matrix protein 4	intron_variant
chr24	8208015	C	T	C	Nbr_027919-T1	SRRM4	serine/arginine repetitive matrix protein 4	intron_variant
chr24	9921925	T	G	G	Nbr_028038-T1	HOMER1_2	homer homolog 1	intron_variant
chr25	4878513	T	C	T	Nbr_028403-T1	NRD1	nardilysin 1	downstream_gene_variant
chr25	4878519	C	T	C	Nbr_028403-T1	NRD1	nardilysin 1	downstream_gene_variant
chr26	6279048	G	A	G	Nbr_026977-T1	TUBB4A_5	tubulin beta chain	synonymous_variant
chr26	6279048	G	A	G	Nbr_026978-T1	A0A4Z2B5G9_9TELE	uncharacterized protein	downstream_gene_variant
chr26	10859521	G	A	G	Nbr_027256-T1	OCLN	occludin	upstream_gene_variant
chr26	10859521	G	A	G	Nbr_027257-T1	MARVELD2_4	marvel domain-containing protein	intron_variant
chr27	7568310	G	A	G	Nbr_029267-T1	RBM14	rna binding motif protein 14	downstream_gene_variant
chr28	5660567	G	A	G	Nbr_029848-T1	EEF2_3	elongation factor 2-like isoform x1	synonymous_variant
chr28	5660567	G	A	G	Nbr_030982-T1	BTBD2	btbd2 protein	downstream_gene_variant
chr28	5660594	C	T	C	Nbr_029848-T1	EEF2_3	elongation factor 2-like isoform x1	synonymous_variant
chr28	5660594	C	T	C	Nbr_030982-T1	BTBD2	btbd2 protein	downstream_gene_variant
chr28	5660603	G	A	G	Nbr_029848-T1	EEF2_3	elongation factor 2-like isoform x1	synonymous_variant
chr28	5660603	G	A	G	Nbr_030982-T1	BTBD2	btbd2 protein	downstream_gene_variant

## Sheet: Table S8
Table S8 Gene ontology (GO) enrichment of biological process for genes annotated from the 171 candidate outlier SNPs.
GO.ID	Term	Annotated	Significant	Expected	P-value	FDR-BY
GO:0000278	mitotic cell cycle	454	10	2.89	2.7e-07	2.62143e-06
GO:0006414	translational elongation	50	6	0.32	7.4e-07	7.18466e-06
GO:0000226	microtubule cytoskeleton organization	424	10	2.7	4.2e-05	0.000407778
GO:0045429	positive regulation of nitric oxide biosynthetic process	3	2	0.02	0.00012	0.00116508
GO:0031443	fast-twitch skeletal muscle fiber contraction	5	2	0.03	0.0004	0.0038836
GO:0050821	protein stabilization	29	3	0.18	0.00082	0.00796138
GO:0031444	slow-twitch skeletal muscle fiber contraction	10	2	0.06	0.00175	0.0169907
GO:0034605	cellular response to heat	11	2	0.07	0.00213	0.0206802
GO:0032481	positive regulation of type I interferon production	12	2	0.08	0.00255	0.024758
GO:0009744	response to sucrose	1	1	0.01	0.00638	0.0619434
GO:0015739	sialic acid transport	1	1	0.01	0.00638	0.0619434
GO:0046985	positive regulation of hemoglobin biosynthetic process	1	1	0.01	0.00638	0.0619434
GO:0086004	regulation of cardiac muscle cell contraction	1	1	0.01	0.00638	0.0619434
GO:1990755	mitotic spindle microtubule depolymerization	1	1	0.01	0.00638	0.0619434
GO:0008345	larval locomotory behavior	22	2	0.14	0.00856	0.083109
GO:0046839	phospholipid dephosphorylation	63	3	0.4	0.00922	0.089517
GO:0006457	protein folding	135	4	0.86	0.01094	0.106216
GO:0009447	putrescine catabolic process	2	1	0.01	0.01271	0.123401
GO:0009750	response to fructose	2	1	0.01	0.01271	0.123401
GO:0010867	positive regulation of triglyceride biosynthetic process	2	1	0.01	0.01271	0.123401
GO:0035600	tRNA methylthiolation	2	1	0.01	0.01271	0.123401
GO:0035606	peptidyl-cysteine S-trans-nitrosylation	2	1	0.01	0.01271	0.123401
GO:0036060	slit diaphragm assembly	2	1	0.01	0.01271	0.123401
GO:0038001	paracrine signaling	2	1	0.01	0.01271	0.123401
GO:0043950	positive regulation of cAMP-mediated signaling	2	1	0.01	0.01271	0.123401
GO:0070455	positive regulation of heme biosynthetic process	2	1	0.01	0.01271	0.123401
GO:0071360	cellular response to exogenous dsRNA	2	1	0.01	0.01271	0.123401
GO:0071871	response to epinephrine	2	1	0.01	0.01271	0.123401
GO:1902855	regulation of non-motile cilium assembly	2	1	0.01	0.01271	0.123401
GO:0000462	maturation of SSU-rRNA from tricistronic rRNA transcript (SSU-rRNA, 5.8S rRNA, LSU-rRNA)	31	2	0.2	0.01661	0.161266
GO:0002230	positive regulation of defense response to virus by host	3	1	0.02	0.01901	0.184568
GO:0046671	negative regulation of retinal cell programmed cell death	3	1	0.02	0.01901	0.184568
GO:0006412	translation	460	13	2.93	0.01962	0.190491
GO:0006749	glutathione metabolic process	38	2	0.24	0.02439	0.236803
GO:0000052	citrulline metabolic process	4	1	0.03	0.02526	0.245249
GO:0006542	glutamine biosynthetic process	4	1	0.03	0.02526	0.245249
GO:0006642	triglyceride mobilization	4	1	0.03	0.02526	0.245249
GO:0010753	positive regulation of cGMP-mediated signaling	4	1	0.03	0.02526	0.245249
GO:0032918	spermidine acetylation	4	1	0.03	0.02526	0.245249
GO:0034599	cellular response to oxidative stress	39	2	0.25	0.02561	0.248647
GO:0031146	SCF-dependent proteasomal ubiquitin-dependent protein catabolic process	43	2	0.27	0.0307	0.298066
GO:0002154	thyroid hormone mediated signaling pathway	5	1	0.03	0.03148	0.305639
GO:0009249	protein lipoylation	5	1	0.03	0.03148	0.305639
GO:0010887	negative regulation of cholesterol storage	5	1	0.03	0.03148	0.305639
GO:0019464	glycine decarboxylation via glycine cleavage system	5	1	0.03	0.03148	0.305639
GO:0060296	regulation of cilium beat frequency involved in ciliary motility	5	1	0.03	0.03148	0.305639
GO:2000042	negative regulation of double-strand break repair via homologous recombination	5	1	0.03	0.03148	0.305639
GO:0006644	phospholipid metabolic process	291	4	1.86	0.0345	0.33496
GO:0051209	release of sequestered calcium ion into cytosol	46	2	0.29	0.03476	0.337485
GO:0006015	5-phosphoribose 1-diphosphate biosynthetic process	6	1	0.04	0.03765	0.365544
GO:0046677	response to antibiotic	6	1	0.04	0.03765	0.365544
GO:0061056	sclerotome development	6	1	0.04	0.03765	0.365544
GO:0098974	postsynaptic actin cytoskeleton organization	6	1	0.04	0.03765	0.365544
GO:1905605	positive regulation of blood-brain barrier permeability	6	1	0.04	0.03765	0.365544
GO:2000650	negative regulation of sodium ion transmembrane transporter activity	6	1	0.04	0.03765	0.365544
GO:0006527	arginine catabolic process	7	1	0.04	0.04379	0.425157
GO:0046959	habituation	7	1	0.04	0.04379	0.425157
GO:0090131	mesenchyme migration	7	1	0.04	0.04379	0.425157
GO:0090557	establishment of endothelial intestinal barrier	7	1	0.04	0.04379	0.425157
GO:1901673	regulation of mitotic spindle assembly	7	1	0.04	0.04379	0.425157
GO:0042491	inner ear auditory receptor cell differentiation	34	2	0.22	0.04953	0.480887
GO:0030241	skeletal muscle myosin thick filament assembly	8	1	0.05	0.04989	0.484382
GO:0045923	positive regulation of fatty acid metabolic process	8	1	0.05	0.04989	0.484382
GO:0070262	peptidyl-serine dephosphorylation	8	1	0.05	0.04989	0.484382
GO:0090116	C-5 methylation of cytosine	8	1	0.05	0.04989	0.484382

## Sheet: Table S9
Table S9 Kyoto Encyclopedia of Genes and Genomes (KEGG) enrichment for genes annotated from the 171 candidate outlier SNPs.
ID	Description	GeneRatio	BgRatio	P-value	FDR-BY
ko04530	Tight junction	8/67	105/5271	4.67509e-05	0.000265779
ko05130	Pathogenic Escherichia coli infection	7/67	111/5271	0.000466283	0.00265082
ko03010	Ribosome	7/67	113/5271	0.000519704	0.00295452
ko05171	Coronavirus disease - COVID-19	8/67	162/5271	0.00093344	0.00530661
ko04814	Motor proteins	5/67	104/5271	0.00995758	0.0566088
ko04391	Hippo signaling pathway - fly	3/67	41/5271	0.0148303	0.0843103
ko04724	Glutamatergic synapse	4/67	85/5271	0.0223622	0.127129
ko05160	Hepatitis C	4/67	93/5271	0.0299162	0.170073
ko04630	JAK-STAT signaling pathway	4/67	94/5271	0.0309547	0.175977
ko04540	Gap junction	3/67	57/5271	0.0352789	0.200561
ko03015	mRNA surveillance pathway	3/67	59/5271	0.0385048	0.2189
ko00630	Glyoxylate and dicarboxylate metabolism	2/67	25/5271	0.039571	0.224961

[truncated: 15 more sheets: Table S10, Table S11, Table S12, Table S13, Table S14, Table S15, Table S16, Table S17, Table S18, Table S19, Table S20, Table S21, Table S22, Table S23, Table S24]
